# Supplementary material for: A conserved role for the ESCRT membrane budding complex in LINE retrotransposition
Source: PLoS Genet. 2017 Jun 6;13(6):e1006837. doi: 10.1371/journal.pgen.1006837 (PMC5478143; doi:10.1371/journal.pgen.1006837)
Supplement: S1 Table — (XLSX) [file pgen.1006837.s009.xlsx]

## Sheet: Sheet1
				# of colonies on YPD Dilution plate (dilution factor 1:20000)				# of colonies on SC-met plates			Frequency of Retrotransposition 10-7
Knocked out ORF	gene name		1	2	3		1	2	3		1	2	3	Average	SD	Relative fold
BY4741 (wt Zorro3 positive control)	wild type		152	128	150		459	555	394		1.50987e-05	2.16797e-05	1.31333e-05	1.66372e-05	4.47609e-06	1
BY4741 (with RT mutant, negative control)	wild type, RT mutant		208	192	144		0	0	0		0	0	0	0	0	0
YKR035W-A	DID2		126	148	152		0	0	0		0	0	0	0	0	0
YER091C	MET6		169	/	75		0	/	0		0		0	0	0	0
YJR116W	TDA4		245	186	159		0	0	0		0	0	0	0	0	0
YJR139C	HOM6		159	187	188		0	0	0		0	0	0	0	0	0
YJR051W	OSM1		189	203	199		0	0	0		0	0	0	0	0	0
YNL083W	SAL1		286	244	234		0	0	0		0	0	0	0	0	0
YBL024W	NCL1		174	194	189		0	0	1		0	0	0.265	0.0883333	0.152998	0
YDR028C	REG1		64	40	/		0	0	/		0	0		0	0	0
YDR158W	HOM2		/	/	87		/	/	0				0	0	#DIV/0!	0
YML088W	UFO1		221	209	198		0	0	0		0	0	0	0	0	0
YMR257C	PET111		195	255	275		0	0	0		0	0	0	0	0	0
YNL195C	YNL195C		124	158	148		0	0	0		0	0	0	0	0	0
YNL064C	YDJ1		137	179	178		0	0	0		0	0	0	0	0	0
YPR058W	YMC1		188	163	241		0	0	0		0	0	0	0	0	0
YPR167C	MET16		170	252	199		0	0	0		0	0	0	0	0	0
YAL034C	FUN19		0	0	0		99	197	202		0	0	0	0	0	0
YDL151C	BUD30		0	0	0		177	135	80		0	0	0	0	0	0
YDR070C	FMP16		107	185	227		0	0	0		0	0	0	0	0	0
YGL167C	PMR1		151	181	239		1	0	0		0.331	0	0	0.110333	0.191103	0.001
YKL097C	YKL097C		188	143	166		1	0	0		0.266	0	0	0.0886667	0.153575	0.001
YPL202C	AFT2		201	158	123		0	0	1		0	0	0.407	0.135667	0.234982	0.001
YLR025W	SNF7		133	65	72		5	1	0		1.88	0.769	0	0.883	0.94517	0.005
YPR049C	ATG11		135	165	122		0	1	5		0	0.303	2.049	0.784	1.10595	0.005
YDR069C	DOA4		113	101	80		2	1	4		0.885	0.495	2.5	1.29333	1.06304	0.006
YPL096W	PNG1		163	128	189		0	8	0		0	3.13	0	1.04333	1.80711	0.006
YDL160C	DHH1		184	142	/		6	5	/		1.63	1.76		1.695	0.0919239	0.008
YGR188C	BUB1		112	150	58		12	0	0		5.357	0	0	1.78567	3.09287	0.009
YLR192C	HCR1		0	4	0		139	289	174		0	1.384	0	0.461333	0.799053	0.01
YML036W	CGI121		1	1	1		100	185	153		1	0.541	0.654	0.731667	0.239153	0.01
YCR030C	SYP1		2	6	2		176	229	241		1.14	2.62	0.83	1.53	0.956609	0.01
YKL098W	MTC2		0	0	0		185	174	112		0	0	0	0	0	0.01
YMR216C	SKY1		70	135	80		6	5	0		4.286	1.85	0	2.04533	2.14967	0.011
YNL229C	URE2		177	165	133		7	5	5		1.977	1.52	1.88	1.79233	0.240783	0.011
YLR062C	BUD28		/	/	255		/	/	12				2.35	2.35	#DIV/0!	0.013
YDR388W	RVS167		221	250	357		26	21	0		5.882	4.2	0	3.36067	3.0295	0.018
YDR095C	YDR095C		6	1	2		102	232	135		5.88	0.431	1.48	2.597	2.89114	0.02
YMR077C	VPS20		132	180	137		15	20	6		5.682	5.56	2.19	4.47733	1.98183	0.023
YAL011W	SWC3		100	159	203		4	20	24		2	6.29	5.911	4.73367	2.375	0.023
YMR274C	RCE1		168	175	203		13	15	24		3.869	4.29	5.911	4.69	1.07817	0.028
YML121W	GTR1		5	12	13		200	210	160		2.5	5.714	8.13	5.448	2.82441	0.03
YDR200C	VPS64		104	125	74		24	9	12		11.539	3.6	8.108	7.749	3.98166	0.041
YCR026C	NPP1		204	209	179		33	30	31		8.088	7.18	8.659	7.97567	0.745872	0.042
YML062C	MFT1		263	219	165		39	37	35		7.414	8.45	10.606	8.82333	1.62842	0.048
YCR094W	CDC50		95	119	194		3	7	95		1.579	2.94	24.485	9.668	12.8499	0.051
YDR456W	NHX1		98	142	182		23	27	33		11.735	9.51	9.066	10.1037	1.43011	0.055
YAL002W	VPS8		94	132	152		16	51	18		8.51	19.3	5.921	11.2437	7.09606	0.061
YCL008C	STP22		144	83	237		21	4	128		7.292	2.41	27.004	12.2353	13.0209	0.064
YNL297C	MON1		120	119	102		27	29	40		11.25	12.2	19.608	14.3527	4.57597	0.07
YNR051C	BRE5		142	93	110		48	5	52		16.901	2.69	23.636	14.409	10.693	0.075
YDL227C	HO		304	340	313		108	84	100		17.763	12.4	15.974	15.379	2.73056	0.075
YOR089C	VPS21		/	247	177		/	90	41			18.2	11.582	14.891	4.67963	0.078
YPL079W	RPL21B		/	/	160		/	/	50				15.625	1.5625e-06	#DIV/0!	0.082
YPL002C	SNF8		110	156	177		43	51	39		19.546	16.3	11.017	15.621	4.30485	0.082
YLR343W	GAS2		102	109	191		30	27	99		14.706	12.4	25.916	17.674	7.23031	0.097
YNL070W	TOM7		134	121	203		0	50	122		0	20.7	30.049	16.9163	15.3777	0.102
YDL127W	PCL2		132	129	155		28	80	52		10.606	31	16.774	19.46	10.459	0.102
	genes in red encode endosome associated proteins

## Sheet: Sheet2
gene name	Relative fold
wild type	1
wild type, RT mutant	0
DID2	0
MET6	0
TDA4	0
HOM6	0
OSM1	0
SAL1	0
NCL1	0
REG1	0
HOM2	0
UFO1	0
PET111	0
YNL195C	0
YDJ1	0
YMC1	0
MET16	0
FUN19	0
BUD30	0
FMP16	0
PMR1	0.001
YKL097C	0.001
AFT2	0.001
SNF7	0.005
ATG11	0.005
DOA4	0.006
PNG1	0.006
DHH1	0.008
BUB1	0.009
HCR1	0.01
CGI121	0.01
SYP1	0.01
MTC2	0.01
SKY1	0.011
URE2	0.011
BUD28	0.013
RVS167	0.018
YDR095C	0.02
VPS20	0.023
SWC3	0.023
RCE1	0.028
GTR1	0.03
VPS64	0.041
NPP1	0.042
MFT1	0.048
CDC50	0.051
NHX1	0.055
VPS8	0.061
STP22	0.064
MON1	0.07
BRE5	0.075
HO	0.075
VPS21	0.078
RPL21B	0.082
SNF8	0.082
GAS2	0.097
TOM7	0.102
PCL2	0.102

## Sheet: Sheet3
Confirmation Test 1 of retrotransposition decreased candidates
					Screening			YPD Dilution			Gal Induction			Frequency of Retrotransposition				Relative fold
ORF	batch	row	col	gene			1	2	3	1	2	3		1	2	3	Average
YBR284W	chr00_1	B	8	YBR284W	-		129	233	157	160	180	210		6.20155e-06	3.86266e-06	6.6879e-06	5.58404e-06	0.292358	3
YBR295W	chr00_1	C	7	PCA1	-		159	237	/	145	194	/		4.55975e-05	4.09283e-05		4.32629e-05	2.26507	0.441487	*
YCR026C	chr00_1	D	7	NPP1	-		204	209	179	33	30	31		8.08824e-07	7.17703e-07	8.65922e-07	7.97483e-07	0.041753	24
YCR027C	chr00_1	D	8	RHB1	-
YCR092C	Chr00_2	A	3	MSH3	-		146	155	/	363	260	/		0.000124315	8.3871e-05		0.000104093	5.4499	0.18349	*
YCR094W	Chr00_2	A	5	CDC50	-		95	119	194	3	7	95		1.57895e-07	2.94118e-07	2.44845e-06	9.66822e-07	0.050619	20
YCR106W	Chr00_2	B	2	RDS1	-
YGR249W	Chr00_2	H	10	MGA1	-		173	192	274	443	453	300		1.28035e-05	1.17969e-05	5.47445e-06	1.00249e-05	0.524866	2
YGR282C	Chr00_3	C	6	BGL2	-
YGR288W	Chr00_3	C	12	MAL13	-
YHR039C-B	Chr00_3	D	8	VMA10	-
YKR035W-A	Chr00_3	G	5	DID2	-
YKR099W	chr00_4	B	3	BAS1	-		190	163	232	385	364	551		1.01316e-05	1.11656e-05	1.1875e-05	1.10574e-05	0.578922	2
YNR051C	chr00_4	G	6	BRE5	-		142	93	110	48	5	52		1.69014e-06	2.68817e-07	2.36364e-06	1.44086e-06	0.0754379	13
YMR077C	chr00_6	B	7	VPS20	-		132	180	137	15	20	6		5.68182e-07	5.55556e-07	2.18978e-07	4.47572e-07	0.0234331	43
YER091C	chr00_8	A	12	MET6	-		169	/	75	0	/	0		0		0	0	0	>100
YML070W	chr00_9	A	3	DAK1	-
YML117W	chr00_9	D	1	NAB6	-
YMR095C	chr00_9	E	7	SNO1	-		210	226	239	585	433	632		1.39286e-05	9.57965e-06	1.32218e-05	1.22433e-05	0.641012	2
YMR096W	chr00_9	E	8	SNZ1	-
YMR100W	chr00_9	E	12	MUB1	-
YMR106C	chr00_9	F	6	KU80	-
YMR133W	chr00_9	H	10	REC114	-		299	198	232	260	413	599		4.34783e-06	1.04293e-05	1.29095e-05	9.22887e-06	0.483187	2
YER063W	chr00_10	A	9	THO1	-		/	/	263	/	/	333
YGR188C	chr00_10	B	1	BUB1	-		112	150	58	12	0	0		5.35714e-07	0	0	1.78571e-07	0.00934929	>100
YHR004C	chr00_10	C	1	NEM1	-		221	219	266	376	390	310		8.50679e-06	8.90411e-06	5.82707e-06	7.74599e-06	0.405549	2
YHR006W	chr00_10	C	3	STP2	-		227	71	/	391		/		8.61233e-06			8.61233e-06	0.450908	2
YOL141W	chr00_10	G	2	PPM2	-
YOL158C	chr00_10	H	4	ENB1	-		190	217	239	597	385	350		1.57105e-05	8.87097e-06	7.32218e-06	1.06346e-05	0.556783	2
YLR246W	chr00_11	C	11	ERF2	-
YMR198W	chr00_11	G	7	CIK1	-
YAL047C	chr00_12	A	3	SPC72	-
YJR116W	chr00_12	E	7	TDA4	-
YJR118C	chr00_12	E	9	ILM1	-
YJR133W	chr00_12	F	7	XPT1	-
YJR139C	chr00_12	F	9	HOM6	-
YLR343W	chr00_12	G	12	GAS2	-
YJL003W	chr00_13	A	3	COX16	-
YJR051W	chr00_13	G	9	OSM1	-
YJR054W	chr00_13	G	12	ERM6	-
YKR027W	chr00_14	G	12	BCH2	-
YKR096W	chr00_15	E	1	ESL2	-
YPR031W	chr00_15	H	6	NTO1	-
YBR131W	chr00_16	A	12	CCZ1	-
YCR053W	chr00_16	C	10	THR4	-
YCR084C	chr00_16	D	10	TUP1	-
YNL070W	chr00_16	F	5	TOM7	-
YNL076W	chr00_16	F	10	MKS1	-
YNL083W	chr00_16	G	3	SAL1	-
YNL087W	chr00_16	G	5	TCB2	-
YNL106C	chr00_16	H	3	INP52	-
YML073C	chr00_18	B	12	RPL6A	-
YAL060W	chr1_1	A	11	BDH1	-
YAL042W	chr1_1	C	3	ERV46	-
YAL014C	chr1_1	E	10	SYN8	-
YAL011W	chr1_1	F	1	SWC3	-
YAL002W	chr1_1	F	9	VPS8	-
YAR027W	chr1_1	G	11	UIP3	-
YBL001C	chr2_1	A	1	ECM15	-
YBL024W	chr2_1	C	2	NCL1	-		174	194	189	0	0	1		0	0	2.6455e-08	8.81834e-09	0.000461693	>100
YBR031W	chr2_2	D	12	RPL4A	-
YBR045C	chr2_2	F	2	GIP1	-
YBR067C	chr2_2	G	12	TIP1	-
YBR069C	chr2_2	H	2	TAT1	-
YBR103W	chr2_3	C	2	SIF2	-
YBR104W	chr2_3	C	3	YMC2	-		170	155	202	815	383	220		2.39706e-05	1.23548e-05	5.44554e-06	1.39237e-05	0.728987	1
YBR119W	chr2_3	D	6	MUD1	-
YBR120C	chr2_3	D	7	CBP6	-		147	173	116	240	274	207		8.16327e-06	7.91908e-06	8.92241e-06	8.33492e-06	0.436383	2
YBR130C	chr2_3	E	5	SHE3	-		/	260	215	/	619	420			3.86266e-06	6.6879e-06	5.58404e-06	0.292358	3
YBR149W	chr2_3	F	12	ARA1	-
YBR194W	chr2_4	B	10	AIM4	-
YCL008C	chr3_1	A	8	STP22	-		144	83	237	21	4	128		7.29167e-07	2.40964e-07	2.70042e-06	1.22352e-06	0.0640585	16
								110	/		123	/
YDL127W	chr4_2	C	8	PCL2	-		132	129	155	28	80	52		1.06061e-06	3.10078e-06	1.67742e-06	1.94627e-06	0.101899	10
YDL134C	chr4_2	D	3	PPH21	-		94	80	76	115	48	65		6.11702e-06	3e-06	4.27632e-06	4.46445e-06	0.233741	4
YDL160C	chr4_2	F	6	DHH1	-		184	142	/	6	5	/		1.63043e-07	1.76056e-07		1.6955e-07	0.00887696	>100
							205	146	/	5	1	/		1.21951e-07	3.42466e-08		7.80989e-08	0.00408895	>100	Repeat ofDHH1
YDL167C	chr4_2	G	1	NRP1	-
YDL175C	chr4_2	G	9	AIR2	-
YDL181W	chr4_2	H	3	INH1	-
YDL182W	chr4_2	H	4	LYS20	-
YDL197C	chr4_3	A	7	ASF2	-
YDL223C	chr4_3	C	9	HBT1	-
YDL226C	chr4_3	C	12	GCS1	-		106	84	/	81	68	/		3.82075e-06	4.04762e-06		3.93419e-06	0.205978	5
YDL227C	chr4_3	D	1	HO	-
YDR028C	chr4_3	G	7	REG1	-		64	40	/	0	0	/		0	0		0	0	>100
YDR066C	chr4_4	B	5	RTR2	-
YDR069C	chr4_4	B	8	DOA4	-
YDR130C	chr4_4	G	8	FIN1	-
YDR158W	chr4_5	A	12	HOM2	-		/	/	87	/	/	0				0	0	0	>100	?
YDR173C	chr4_5	C	3	ARG82	-
YDR200C	chr4_5	E	7	VPS64	-		104	125	74	24	9	12		1.15385e-06	3.6e-07	8.10811e-07	7.74886e-07	0.0405699	25
YDR273W	chr4_6	C	8	DON1	-
YDR322W	chr4_6	G	9	MRPL35	-
YDR363W	chr4_7	B	12	ESC2	-		/	/	226	/	/	356				7.87611e-06	7.87611e-06	0.412362	2
YDR377W	chr4_7	D	1	ATP17	-
YDR388W	chr4_7	D	12	RVS167	-		221	250	357	26	21	0		5.88235e-07	4.2e-07	0	3.36078e-07	0.0175957	57
YDR432W	chr4_7	H	8	NPL3	-
YDR456W	chr4_8	B	6	NHX1	-
YDR486C	chr4_8	D	12	VPS60	-
YDR495C	chr4_8	E	9	VPS3	-
YER052C	chr5_3	D	7	HOM3	-
YFR010W	chr6_1	G	1	UBP6	-
YFR015C	chr6_1	G	6	GSY1	-
YGL025C	chr7_1	C	1	PGD1	-
YGL062W	chr7_1	F	1	PYC1	-
YGL087C	chr7_1	H	2	MMS2	-
YGL167C	chr7_2	F	10	PMR1	-		151	181	239	1	0	0		3.31126e-08	0	0	1.10375e-08	0.000577881	>100
YGL181W	chr7_2	G	12	GTS1	-
YGR003W	chr7_3	G	1	CUL3	-
YGR087C	chr7_4	F	1	PDC6	-
YGR118W	chr7_4	H	8	RPS23A	-
YGR129W	chr7_5	A	7	SYF2	-
YGR143W	chr7_5	B	9	SKN1	-
YGR184C	chr7_5	F	2	UBR1	-
YGR212W	chr7_5	H	6	SLI1	-
YHL046C	chr8_1	A	5	PAU13	-
YHR073W	chr8_2	C	5		-
YHR080C	chr8_2	C	12		-
YHR087W	chr8_2	D	7	RTC3	-
YHR097C	chr8_2	E	5		-
YHR117W	chr8_2	G	1	TOM71	-
YHR139C	chr8_2	H	11	SPS100	-
YHR142W	chr8_3	A	3	CHS7	-
YHR153C	chr8_3	B	3	SPO16	-
YHR156C	chr8_3	B	6	LIN1	-
YHR178W	chr8_3	D	4	STB5	-
YHR202W	chr8_3	F	4		-
YIL001W	chr9_1	A	1		-
YIL015W	chr9_1	B	4	BAR1	-
YIL020C	chr9_1	B	9	HIS6	-
YIL027C	chr9_1	C	4	KRE27	-
YIL032C	chr9_1	C	9		-
YIL053W	chr9_1	E	6	RHR2	-
YIL065C	chr9_1	F	6	FIS1	-
YIL100W	chr9_2	A	3		-
YIL108W	chr9_2	A	11		-
YIL120W	chr9_2	B	11	QDR1	-
YIL137C	chr9_2	D	4	TMA108	-
YIL153W	chr9_2	E	8		-
YIR001C	chr9_2	G	9	SGN1	-
YJL211C	chr10_1	B	3		-
YJL169W	chr10_1	E	8		-
YJL163C	chr10_1	F	2		-
YJL152W	chr10_1	G	1		-
YJL138C	chr10_1	H	3	TIF2	-		/	86	/	/	170	/			9.88372e-06		9.88372e-06	0.517472	2
YJL120W	chr10_2	A	8		-
YJL118W	chr10_2	A	10		-		236	/	183	620	/	1080		1.31356e-05		2.95082e-05	2.13219e-05	1.11633	1
YJL055W	chr10_2	F	12		-		/	/	213	/	/	250				5.86854e-06	5.86854e-06	0.307254	3
YJL053W	chr10_2	G	2	PEP8	-		92	154	122	79	58	33		4.29348e-06	1.88312e-06	1.35246e-06	2.50968e-06	0.131397	8
YJL052W	chr10_2	G	3	TDH1	-
YJL047C	chr10_2	G	8	RTT101	-		76	124	140	170	311	465		1.11842e-05	1.25403e-05	1.66071e-05	1.34439e-05	0.703869	1
YJL046W	chr10_2	G	9		-
YKL097C	chr11_2	A	2		-
YKL103C	chr11_2	A	9	LAP4	-
YKL107W	chr11_2	B	1		-
YKL132C	chr11_2	D	2		-
YKL185W	chr11_2	H	7	ASH1	-
YKL187C	chr11_2	H	9		-
YKL217W	chr11_3	C	3	JEN1	-
YKL218C	chr11_3	C	4	SRY1	-
YKR058W	chr11_3	H	5	GLG1	-
YLL010C	chr12_1	A	10	PSR1	-		/	/	243	/	/	123				2.53086e-06	2.53e-06	0.132461	8	?
YLR024C	chr12_1	H	7	UBR2	-
YLR025W	chr12_1	H	8	SNF7	-		133	65	72	5	1	0		1.8797e-07	7.69231e-08	0	8.82977e-08	0.00462291	>100
YLR125W	chr12_2	H	12		-
YLR144C	chr12_3	B	9	ACF2	-
YLR225C	chr12_3	H	10		-
YLR232W	chr12_4	A	5		-
YLR251W	chr12_4	B	12	SYM1	-
YML088W	chr13_1	E	2	UFO1	-
YML062C	chr13_1	G	4	MFT1	-
YML059C	chr13_1	G	7	NTE1	-
YMR026C	chr13_2	G	1	PEX12	-
							241	217	192	555	370	481		1.15145e-05	8.52535e-06	1.2526e-05	1.08553e-05	0.56834	2
YMR031C	chr13_2	G	7		-
YMR036C	chr13_2	G	12	MIH1	-		156	190	197	257	533	467		8.23718e-06	1.40263e-05	1.18528e-05	1.13721e-05	0.595398	2
YMR170C	chr13_4	C	9	ALD2	-
YMR187C	chr13_4	E	4		-
YMR192W	chr13_4	E	9	GYL1	-
YMR201C	chr13_4	F	7	RAD14	-		72	80	111	37	41	33		2.56944e-06	2.5625e-06	1.48649e-06	2.20614e-06	0.115505	9
YMR216C	chr13_4	G	10	SKY1	-		70	135	80	6	5	0		4.28571e-07	1.85185e-07	0	2.04586e-07	0.0107113	93
YMR223W	chr13_4	H	5	UBP8	-		218	234	100	121	372	58		2.77523e-06	7.94872e-06	2.9e-06	4.54132e-06	0.237765	4
YMR225C	chr13_4	H	7	MRPL44	-		159	145	/	112	97	/		6.20155e-06	3.86266e-06		5.58404e-06	0.292358	3
YMR226C	chr13_4	H	8	TMA29	-
YMR230W	chr13_4	H	12	RPS10B	-		237	/	132	530	/	433		1.11814e-05		1.64015e-05	1.37915e-05	0.722067	1
YMR246W	chr13_5	B	5	FAA4	-
YMR247C	chr13_5	B	6	RKR1	-
YMR251W-A	chr13_5	B	9	HOR7	-
YMR257C	chr13_5	C	3	PET111	-
YMR264W	chr13_5	C	10	CUE1	-
YMR274C	chr13_5	D	8	RCE1	-
YMR275C	chr13_5	D	9	BUL1	-
YMR304W	chr13_5	G	4	UBP15	-
YMR304C-A	chr13_5	G	5		-
YNL334C	chr14_1	A	6	SNO2	-
YNL329C	chr14_1	A	11	PAS8	-
YNL322C	chr14_1	B	6	KRE1	-
YNL304W	chr14_1	C	12	YPT11	-
YNL297C	chr14_1	D	8	MON1	-
YNL280C	chr14_1	E	12	ERG24	-
YNL229C	chr14_2	B	3	URE2	-
YNL215W	chr14_2	C	5	IES2	-
YNL195C	chr14_2	E	1		-
YNL190W	chr14_2	E	6		-
YNL157W	chr14_2	H	3	IGO1	-
YNL135C	chr14_3	B	1	FPR1	-
YNL127W	chr14_3	B	9	FAR11	-
YNL064C	chr14_3	G	12	YDJ1	-
YNL016W	chr14_4	B	4	PUB1	-		/	/	125	/	/	120				4.8e-06	4.8e-06	0.251309	4
YNL046W	chr14_4	D	7		-
YNR004W	chr14_4	E	3		-
YNR014W	chr14_4	F	1		-
YNR021W	chr14_4	F	8		-
YNR040W	chr14_4	H	3		-
YNR047W	chr14_4	H	10	FPK1	-
YNR048W	chr14_4	H	11	CRF1	-		60	/	74	35	/	51		2.91667e-06		3.44595e-06	3.18131e-06	0.166561	6
YOR016C	chr15_1	B	4	ERP4	-
YOR023C	chr15_1	B	11	AHC1	-		174	151	153	350	329	584		1.00575e-05	1.0894e-05	1.9085e-05	1.33455e-05	0.698717	1
YOR038C	chr15_1	D	2	HIR2	-		228	239	/	586	34?	/
YOR049C	chr15_1	E	1	RSB1	-		324	227	295	739	529	333		1.14043e-05	1.1652e-05	5.64407e-06	9.56679e-06	0.500879	2
YOR050C	chr15_1	E	2		-
YOR071C	chr15_1	F	11	NRT1	-		212	244	/	689	583	/
YOR085W	chr15_1	H	1	OST3	-		259	218	300	245	111	250		4.72973e-06	2.54587e-06	4.16667e-06	3.81409e-06	0.199691	5
YOR088W	chr15_1	H	4		-
YOR089C	chr15_1	H	5	VPS21	-		/	247	177	/	90	41			1.82186e-06	1.15819e-06	1.49003e-06	0.0780119	13
YOR111W	chr15_2	B	3		-
YOR129C	chr15_2	C	9	AFI1	-
YOR139C	chr15_2	D	7		-
YOR141C	chr15_2	D	9	ARP8	-
YOR162C	chr15_2	F	6	YRR1	-
YOR175C	chr15_2	G	7	ALE1	-
YOR220W	chr15_3	C	4	RCN2	-
YOR227W	chr15_3	C	11	HER1	-
YOR231W	chr15_3	D	3	MKK1	-
YOR280C	chr15_3	H	4	FSH3	-
YOR288C	chr15_3	H	12	MPD1	-
YOR299W	chr15_4	A	11	BUD7	-		98	255	221	127	517	282		6.47959e-06	1.01373e-05	6.38009e-06	7.66565e-06	0.401343	2
YOR313C	chr15_4	C	2	SPS4	-
YOR320C	chr15_4	C	9	GNT1	-		232	250	194	564	619	275		1.21552e-05	1.238e-05	7.08763e-06	1.05409e-05	0.551881	2
YOR354C	chr15_4	F	7	MSC6	-
YOR365C	chr15_4	G	6		-
YOR367W	chr15_4	G	8	SCP1	-		/	170	195	/	488	510			1.43529e-05	1.30769e-05	1.37149e-05	0.718059	1
YOR374W	chr15_4	H	3	ALD4	-
YOR377W	chr15_4	H	6	ATF1	-
YOR381W	chr15_4	H	10	FRE3	-
YOL018C	chr15_5	C	5	TLG2	-
YOL019W	chr15_5	C	6		-
YOL046C	chr15_5	E	9		-
YOL057W	chr15_5	F	9		-
YPL269W	chr16_1	B	3	KAR9	-
YPL247C	chr16_1	D	1		-
YPL246C	chr16_1	D	2	RBD2	-
YPL202C	chr16_1	G	10	AFT2	-
YPL188W	chr16_1	H	12	PSO5	-
YPL164C	chr16_2	B	12	MLH3	-
YPL147W	chr16_2	D	5	PXA1	-
YPL107W	chr16_2	G	9		-
YPL096W	chr16_2	H	8	PNG1	-
YPL079W	chr16_3	B	1	RPL21B	-		/	/	160	/	/	50				1.5625e-06	1.5625e-06	0.0818063	12	?
YPL071C	chr16_3	B	9		-
YPL070W	chr16_3	B	10	MUK1	-
YPL066W	chr16_3	C	2		-
YPL051W	chr16_3	D	5	ARL3	-		268	227	/	148	132	/		6.20155e-06	3.86266e-06		5.58404e-06	0.292358	3
YPL014W	chr16_3	G	6		-
YPL002C	chr16_3	H	6	SNF8	-		110	156	177	43	51	39		1.95455e-06	1.63462e-06	1.10169e-06	1.56362e-06	0.0818648	12
YPR004C	chr16_3	H	11	AIM45	-		/	149	/	/	363	/			1.21812e-05		1.21812e-05	0.63776	2
YPR009W	chr16_4	A	4	SUT2	-
YPR015C	chr16_4	A	10		-
YPR049C	chr16_4	D	8	ATG11	-
YPR058W	chr16_4	E	5	YMC1	-
YPR072W	chr16_4	F	7	NOT5	-
YPR074C	chr16_4	F	9	TKL1	-
YPR090W	chr16_4	G	11		-
YPR098C	chr16_4	H	7		-
YPR114W	chr16_5	A	10		-
YPR117W	chr16_5	B	1		-
YPR154W	chr16_5	E	1		-
YPR155C	chr16_5	E	2	NCA2	-
YPR160W	chr16_5	E	7	GPH1	-
YPR167C	chr16_5	F	2	MET16	-
YPR198W	chr16_5	H	9	SGE1	-
				Z3 control			243	270	203	952	885	870		1.95885e-05	1.63889e-05	2.14286e-05	1.91353e-05
				RT control			210	215	207	0	0	0		0	0	0	0

## Sheet: Sheet4
Conformation Test 2 of Retrotransposition Decreased Candidates
					Screening			YPD dilution			SC-Leu+GAL			Frequency			Average	Relative fold
ORF	batch	row	col	gene			1	2	3	1	2	3		1	2	3
YBR284W	chr00_1	B	8	YBR284W	-
YBR295W	chr00_1	C	7	PCA1	-
YCR026C	chr00_1	D	7	NPP1	-
YCR027C	chr00_1	D	8	RHB1	-
YCR092C	Chr00_2	A	3	MSH3	-
YCR094W	Chr00_2	A	5	CDC50	-
YCR106W	Chr00_2	B	2	RDS1	-
YGR249W	Chr00_2	H	10	MGA1	-
YGR282C	Chr00_3	C	6	BGL2	-
YGR288W	Chr00_3	C	12	MAL13	-
YHR039C-B	Chr00_3	D	8	VMA10	-
YKR035W-A	Chr00_3	G	5	DID2	-
YKR099W	chr00_4	B	3	BAS1	-
YNR051C	chr00_4	G	6	BRE5	-
YMR077C	chr00_6	B	7	VPS20	-
YER091C	chr00_8	A	12	MET6	-
YML070W	chr00_9	A	3	DAK1	-
YML117W	chr00_9	D	1	NAB6	-
YMR095C	chr00_9	E	7	SNO1	-
YMR096W	chr00_9	E	8	SNZ1	-
YMR100W	chr00_9	E	12	MUB1	-
YMR106C	chr00_9	F	6	KU80	-
YMR133W	chr00_9	H	10	REC114	-
YER063W	chr00_10	A	9	THO1	-
YGR188C	chr00_10	B	1	BUB1	-
YHR004C	chr00_10	C	1	NEM1	-
YHR006W	chr00_10	C	3	STP2	-
YOL141W	chr00_10	G	2	PPM2	-
YOL158C	chr00_10	H	4	ENB1	-
YLR246W	chr00_11	C	11	ERF2	-
YMR198W	chr00_11	G	7	CIK1	-
YAL047C	chr00_12	A	3	SPC72	-		109	68	77	34	40	37		1.55963e-06	2.94118e-06	2.4026e-06	2.30114e-06	0.125745	8
YJR116W	chr00_12	E	7	TDA4	-
YJR118C	chr00_12	E	9	ILM1	-
YJR133W	chr00_12	F	7	XPT1	-
YJR139C	chr00_12	F	9	HOM6	-
YLR343W	chr00_12	G	12	GAS2	-		102	109	191	30	27	99		1.47059e-06	1.23853e-06	2.59162e-06	1.76691e-06	0.0965527	10
YJL003W	chr00_13	A	3	COX16	-
YJR051W	chr00_13	G	9	OSM1	-
YJR054W	chr00_13	G	12	ERM6	-		317	209	243	535	774	725		8.43849e-06	1.85167e-05	1.49177e-05	1.39576e-05	0.762713	1
YKR027W	chr00_14	G	12	BCH2	-
YKR096W	chr00_15	E	1	ESL2	-		200	240	225	1004	850	831		2.51e-05	1.77083e-05	1.84667e-05	2.0425e-05	1.11612	1
YPR031W	chr00_15	H	6	NTO1	-
YBR131W	chr00_16	A	12	CCZ1	-		183	166	130	152	133	100		4.15301e-06	4.00602e-06	3.84615e-06	4.00173e-06	0.218674	5
YCR053W	chr00_16	C	10	THR4	-
YCR084C	chr00_16	D	10	TUP1	-
YNL070W	chr00_16	F	5	TOM7	-
YNL076W	chr00_16	F	10	MKS1	-
YNL083W	chr00_16	G	3	SAL1	-
YNL087W	chr00_16	G	5	TCB2	-
YNL106C	chr00_16	H	3	INP52	-		205	195	187	523	467	500		1.27561e-05	1.19744e-05	1.3369e-05	1.26998e-05	0.693979	1
YML073C	chr00_18	B	12	RPL6A	-
YAL060W	chr1_1	A	11	BDH1	-		289	311	218	477	568	510		8.2526e-06	9.13183e-06	1.16972e-05	9.69389e-06	0.529721	2
YAL042W	chr1_1	C	3	ERV46	-		173	208	222	449	252	468		1.29769e-05	6.05769e-06	1.05405e-05	9.85837e-06	0.538709	2
YAL014C	chr1_1	E	10	SYN8	-		176	208	211	599	664	620		1.7017e-05	1.59615e-05	1.46919e-05	1.58902e-05	0.868316	1
YAL011W	chr1_1	F	1	SWC3	-
YAL002W	chr1_1	F	9	VPS8	-		94	132	152	16	51	18		8.51064e-07	1.93182e-06	5.92105e-07	1.125e-06	0.0614752	16
YAR027W	chr1_1	G	11	UIP3	-		193	150	279	600	550	652		1.5544e-05	1.83333e-05	1.16846e-05	1.51873e-05	0.829908	1
YBL001C	chr2_1	A	1	ECM15	-
YBL024W	chr2_1	C	2	NCL1	-
YBR031W	chr2_2	D	12	RPL4A	-
YBR045C	chr2_2	F	2	GIP1	-
YBR067C	chr2_2	G	12	TIP1	-
YBR069C	chr2_2	H	2	TAT1	-
YBR103W	chr2_3	C	2	SIF2	-
YBR104W	chr2_3	C	3	YMC2	-
YBR119W	chr2_3	D	6	MUD1	-
YBR120C	chr2_3	D	7	CBP6	-
YBR130C	chr2_3	E	5	SHE3	-
YBR149W	chr2_3	F	12	ARA1	-
YBR194W	chr2_4	B	10	AIM4	-
YCL008C	chr3_1	A	8	STP22	-
YDL127W	chr4_2	C	8	PCL2	-
YDL134C	chr4_2	D	3	PPH21	-
YDL160C	chr4_2	F	6	DHH1	-
YDL167C	chr4_2	G	1	NRP1	-
YDL175C	chr4_2	G	9	AIR2	-
YDL181W	chr4_2	H	3	INH1	-
YDL182W	chr4_2	H	4	LYS20	-
YDL197C	chr4_3	A	7	ASF2	-
YDL223C	chr4_3	C	9	HBT1	-
YDL226C	chr4_3	C	12	GCS1	-
YDL227C	chr4_3	D	1	HO	-
YDR028C	chr4_3	G	7	REG1	-
YDR066C	chr4_4	B	5	RTR2	-
YDR069C	chr4_4	B	8	DOA4	-
YDR130C	chr4_4	G	8	FIN1	-
YDR158W	chr4_5	A	12	HOM2	-
YDR173C	chr4_5	C	3	ARG82	-
YDR200C	chr4_5	E	7	VPS64	-
YDR273W	chr4_6	C	8	DON1	-		120	129	109	69	61	75		2.875e-06	2.36434e-06	3.44037e-06	2.89324e-06	0.1581	6
YDR322W	chr4_6	G	9	MRPL35	-		195	264	201	480	572	702		1.23077e-05	1.08333e-05	1.74627e-05	1.35346e-05	0.739594	1
YDR363W	chr4_7	B	12	ESC2	-
YDR377W	chr4_7	D	1	ATP17	-
YDR388W	chr4_7	D	12	RVS167	-
YDR432W	chr4_7	H	8	NPL3	-
YDR456W	chr4_8	B	6	NHX1	-		98	142	182	23	27	33		1.17347e-06	9.50704e-07	9.06593e-07	1.01026e-06	0.0552052	18
YDR486C	chr4_8	D	12	VPS60	-
YDR495C	chr4_8	E	9	VPS3	-		27?	117	36?	200?	123	38
YER052C	chr5_3	D	7	HOM3	-
YFR010W	chr6_1	G	1	UBP6	-
YFR015C	chr6_1	G	6	GSY1	-
YGL025C	chr7_1	C	1	PGD1	-		149	120	78	300	121	218		1.00671e-05	5.04167e-06	1.39744e-05	9.69438e-06	0.529748	2
YGL062W	chr7_1	F	1	PYC1	-
YGL087C	chr7_1	H	2	MMS2	-		120	180	109	330	469	200		1.375e-05	1.30278e-05	9.17431e-06	1.1984e-05	0.654865	2
YGL167C	chr7_2	F	10	PMR1	-
YGL181W	chr7_2	G	12	GTS1	-
YGR003W	chr7_3	G	1	CUL3	-
YGR087C	chr7_4	F	1	PDC6	-		238	157	234	1211	800	769		2.54412e-05	2.54777e-05	1.64316e-05	2.24502e-05	1.22679	1
YGR118W	chr7_4	H	8	RPS23A	-		173	215	220	463	730	977		1.33815e-05	1.69767e-05	2.22045e-05	1.75209e-05	0.957428	1
YGR129W	chr7_5	A	7	SYF2	-		150	298	191	223	190	301		7.43333e-06	3.18792e-06	7.87958e-06	6.16694e-06	0.336992	3
YGR143W	chr7_5	B	9	SKN1	-
YGR184C	chr7_5	F	2	UBR1	-		284	235	273	1050	932	862		1.84859e-05	1.98298e-05	1.57875e-05	1.80344e-05	0.985487	1
YGR212W	chr7_5	H	6	SLI1	-		269	232	251	670	1167	1107		1.24535e-05	2.51509e-05	2.20518e-05	1.98854e-05	1.08663	1
YHL046C	chr8_1	A	5	PAU13	-
YHR073W	chr8_2	C	5		-		159	244	178	452	300	522		1.42138e-05	6.14754e-06	1.46629e-05	1.16748e-05	0.637965	2
YHR080C	chr8_2	C	12		-
YHR087W	chr8_2	D	7	RTC3	-		210	161	204	410	304	377		9.7619e-06	9.44099e-06	9.2402e-06	9.48103e-06	0.518089	2
YHR097C	chr8_2	E	5		-
YHR117W	chr8_2	G	1	TOM71	-
YHR139C	chr8_2	H	11	SPS100	-		219	301	207	529	746	400		1.20776e-05	1.2392e-05	9.66184e-06	1.13772e-05	0.621703	2
YHR142W	chr8_3	A	3	CHS7	-
YHR153C	chr8_3	B	3	SPO16	-		144	130	182	82	81	76		2.84722e-06	3.11538e-06	2.08791e-06	2.68351e-06	0.14664	7
YHR156C	chr8_3	B	6	LIN1	-		223	155	185	355	121	329		7.95964e-06	3.90323e-06	8.89189e-06	6.91825e-06	0.378047	3
YHR178W	chr8_3	D	4	STB5	-
YHR202W	chr8_3	F	4		-		154	210	77	168	154	60		5.45455e-06	3.66667e-06	3.8961e-06	4.33911e-06	0.23711	4
YIL001W	chr9_1	A	1		-
YIL015W	chr9_1	B	4	BAR1	-
YIL020C	chr9_1	B	9	HIS6	-
YIL027C	chr9_1	C	4	KRE27	-
YIL032C	chr9_1	C	9		-
YIL053W	chr9_1	E	6	RHR2	-		300	270	245	1184	1065	1266		1.97333e-05	1.97222e-05	2.58367e-05	2.17641e-05	1.18929	1
YIL065C	chr9_1	F	6	FIS1	-		179	113	124	458	154	425		1.27933e-05	6.81416e-06	1.71371e-05	1.22482e-05	0.6693	1
YIL100W	chr9_2	A	3		-
YIL108W	chr9_2	A	11		-		224	218	224	556	519	689		1.24107e-05	1.19037e-05	1.53795e-05	1.32313e-05	0.723021	1
YIL120W	chr9_2	B	11	QDR1	-
YIL137C	chr9_2	D	4	TMA108	-
YIL153W	chr9_2	E	8		-		202	150	257	530	418	1291		1.31188e-05	1.39333e-05	2.51167e-05	1.73896e-05	0.950253	1
YIR001C	chr9_2	G	9	SGN1	-
YJL211C	chr10_1	B	3		-
YJL169W	chr10_1	E	8		-
YJL163C	chr10_1	F	2		-
YJL152W	chr10_1	G	1		-
YJL138C	chr10_1	H	3	TIF2	-
YJL120W	chr10_2	A	8		-
YJL118W	chr10_2	A	10		-
YJL055W	chr10_2	F	12		-
YJL053W	chr10_2	G	2	PEP8	-
YJL052W	chr10_2	G	3	TDH1	-
YJL047C	chr10_2	G	8	RTT101	-
YJL046W	chr10_2	G	9		-
YKL097C	chr11_2	A	2		-
YKL103C	chr11_2	A	9	LAP4	-		c	c	c	c	c	c
YKL107W	chr11_2	B	1		-
YKL132C	chr11_2	D	2		-		201	225	246	320	398	466		7.9602e-06	8.84444e-06	9.47154e-06	8.75873e-06	0.478619	2
YKL185W	chr11_2	H	7	ASH1	-		201	229	140	1085	1237	992		2.699e-05	2.70087e-05	3.54286e-05	2.98091e-05	1.62891	1	*
YKL187C	chr11_2	H	9		-
YKL217W	chr11_3	C	3	JEN1	-		62	62	78	78	62	155		6.29032e-06	5e-06	9.9359e-06	7.07541e-06	0.386634	3
YKL218C	chr11_3	C	4	SRY1	-		210	150	222	250	298	431		5.95238e-06	9.93333e-06	9.70721e-06	8.53097e-06	0.466173	2
YKR058W	chr11_3	H	5	GLG1	-		239	180	237	520	423	695		1.08787e-05	1.175e-05	1.46624e-05	1.24304e-05	0.679255	1
YLL010C	chr12_1	A	10	PSR1	-
YLR024C	chr12_1	H	7	UBR2	-
YLR025W	chr12_1	H	8	SNF7	-
YLR125W	chr12_2	H	12		-
YLR144C	chr12_3	B	9	ACF2	-		81	59	121	109	132	103		6.7284e-06	1.11864e-05	4.2562e-06	7.39034e-06	0.403844	2
YLR225C	chr12_3	H	10		-
YLR232W	chr12_4	A	5		-		211	319	250	415	667	774		9.83412e-06	1.04545e-05	1.548e-05	1.19229e-05	0.651524	2
YLR251W	chr12_4	B	12	SYM1	-
YML088W	chr13_1	E	2	UFO1	-
YML062C	chr13_1	G	4	MFT1	-		263	219	165	39	37	35		7.41445e-07	8.44749e-07	1.06061e-06	8.82267e-07	0.0482113	21
YML059C	chr13_1	G	7	NTE1	-		174	239	211	352	280	319		1.01149e-05	5.85774e-06	7.55924e-06	7.84397e-06	0.428633	1
YMR026C	chr13_2	G	1	PEX12	-
YMR031C	chr13_2	G	7		-
YMR036C	chr13_2	G	12	MIH1	-
YMR170C	chr13_4	C	9	ALD2	-
YMR187C	chr13_4	E	4		-
YMR192W	chr13_4	E	9	GYL1	-
YMR201C	chr13_4	F	7	RAD14	-
YMR216C	chr13_4	G	10	SKY1	-
YMR223W	chr13_4	H	5	UBP8	-
YMR225C	chr13_4	H	7	MRPL44	-
YMR226C	chr13_4	H	8	TMA29	-
YMR230W	chr13_4	H	12	RPS10B	-
YMR246W	chr13_5	B	5	FAA4	-
YMR247C	chr13_5	B	6	RKR1	-
YMR251W-A	chr13_5	B	9	HOR7	-
YMR257C	chr13_5	C	3	PET111	-
YMR264W	chr13_5	C	10	CUE1	-
YMR274C	chr13_5	D	8	RCE1	-
YMR275C	chr13_5	D	9	BUL1	-		238	245	260	829	714	1044		1.7416e-05	1.45714e-05	2.00769e-05	1.73548e-05	0.948348	1
YMR304W	chr13_5	G	4	UBP15	-
YMR304C-A	chr13_5	G	5		-		207	270	250	946	841	1010		2.28502e-05	1.55741e-05	2.02e-05	1.95414e-05	1.06784	1
YNL334C	chr14_1	A	6	SNO2	-
YNL329C	chr14_1	A	11	PAS8	-
YNL322C	chr14_1	B	6	KRE1	-
YNL304W	chr14_1	C	12	YPT11	-
YNL297C	chr14_1	D	8	MON1	-
YNL280C	chr14_1	E	12	ERG24	-
YNL229C	chr14_2	B	3	URE2	-
YNL215W	chr14_2	C	5	IES2	-
YNL195C	chr14_2	E	1		-
YNL190W	chr14_2	E	6		-
YNL157W	chr14_2	H	3	IGO1	-
YNL135C	chr14_3	B	1	FPR1	-
YNL127W	chr14_3	B	9	FAR11	-
YNL064C	chr14_3	G	12	YDJ1	-
YNL016W	chr14_4	B	4	PUB1	-
YNL046W	chr14_4	D	7		-
YNR004W	chr14_4	E	3		-
YNR014W	chr14_4	F	1		-
YNR021W	chr14_4	F	8		-
YNR040W	chr14_4	H	3		-
YNR047W	chr14_4	H	10	FPK1	-
YNR048W	chr14_4	H	11	CRF1	-
YOR016C	chr15_1	B	4	ERP4	-
YOR023C	chr15_1	B	11	AHC1	-
YOR038C	chr15_1	D	2	HIR2	-
YOR049C	chr15_1	E	1	RSB1	-
YOR050C	chr15_1	E	2		-
YOR071C	chr15_1	F	11	NRT1	-
YOR085W	chr15_1	H	1	OST3	-
YOR088W	chr15_1	H	4		-
YOR089C	chr15_1	H	5	VPS21	-
YOR111W	chr15_2	B	3		-
YOR129C	chr15_2	C	9	AFI1	-
YOR139C	chr15_2	D	7		-
YOR141C	chr15_2	D	9	ARP8	-
YOR162C	chr15_2	F	6	YRR1	-
YOR175C	chr15_2	G	7	ALE1	-
YOR220W	chr15_3	C	4	RCN2	-
YOR227W	chr15_3	C	11	HER1	-
YOR231W	chr15_3	D	3	MKK1	-
YOR280C	chr15_3	H	4	FSH3	-
YOR288C	chr15_3	H	12	MPD1	-
YOR299W	chr15_4	A	11	BUD7	-
YOR313C	chr15_4	C	2	SPS4	-
YOR320C	chr15_4	C	9	GNT1	-
YOR354C	chr15_4	F	7	MSC6	-
YOR365C	chr15_4	G	6		-
YOR367W	chr15_4	G	8	SCP1	-
YOR374W	chr15_4	H	3	ALD4	-
YOR377W	chr15_4	H	6	ATF1	-
YOR381W	chr15_4	H	10	FRE3	-
YOL018C	chr15_5	C	5	TLG2	-
YOL019W	chr15_5	C	6		-
YOL046C	chr15_5	E	9		-
YOL057W	chr15_5	F	9		-
YPL269W	chr16_1	B	3	KAR9	-
YPL247C	chr16_1	D	1		-
YPL246C	chr16_1	D	2	RBD2	-
YPL202C	chr16_1	G	10	AFT2	-
YPL188W	chr16_1	H	12	PSO5	-
YPL164C	chr16_2	B	12	MLH3	-
YPL147W	chr16_2	D	5	PXA1	-
YPL107W	chr16_2	G	9		-
YPL096W	chr16_2	H	8	PNG1	-
YPL079W	chr16_3	B	1	RPL21B	-
YPL071C	chr16_3	B	9		-
YPL070W	chr16_3	B	10	MUK1	-
YPL066W	chr16_3	C	2		-
YPL051W	chr16_3	D	5	ARL3	-
YPL014W	chr16_3	G	6		-
YPL002C	chr16_3	H	6	SNF8	-
YPR004C	chr16_3	H	11	AIM45	-
YPR009W	chr16_4	A	4	SUT2	-
YPR015C	chr16_4	A	10		-
YPR049C	chr16_4	D	8	ATG11	-
YPR058W	chr16_4	E	5	YMC1	-
YPR072W	chr16_4	F	7	NOT5	-
YPR074C	chr16_4	F	9	TKL1	-
YPR090W	chr16_4	G	11		-
YPR098C	chr16_4	H	7		-
YPR114W	chr16_5	A	10		-
YPR117W	chr16_5	B	1		-
YPR154W	chr16_5	E	1		-
YPR155C	chr16_5	E	2	NCA2	-
YPR160W	chr16_5	E	7	GPH1	-
YPR167C	chr16_5	F	2	MET16	-
YPR198W	chr16_5	H	9	SGE1	-
YCR077C	chr00_1	H	1	PAT1
YER095W	chr00_8	B	5	RAD51
YDL162C	chr4_2	F	8	YDL162C
YEL015W	chr5_2	B	3	EDC3
YGL173C	chr7_2	G	4	KEM1/XRN1
YJL124C	chr10_2	A	5	LSM1
YML032C	chr13_2	A	12	RAD52			107	71	187	127	97	212		5.93458e-06	6.83099e-06	5.66845e-06	6.14467e-06	0.335774	3
YMR224C	chr13_4	H	6	MRE11
YOR005C	chr15_1	A	5	DNL4
				Z3 control			250	254	270	879	750	1215		1.758e-05	1.47638e-05	2.25e-05	1.82813e-05
				RT control			199	283	340	0	0	0		0	0	0	0

## Sheet: Sheet5
Confirmation Test 3 of Retrotransposition Decreased Candidates
					Screening			YPD dilution			SC-Leu+Gal			Frequency				Relative fold
ORF	batch	row	col	gene			I	II	III	I	II	III		I	II	III	Average
YBR284W	chr00_1	B	8	YBR284W	-
YBR295W	chr00_1	C	7	PCA1	-
YCR026C	chr00_1	D	7		-
YCR027C	chr00_1	D	8	RHB1	-		223	220	235	243	186	260		5.44843e-06	4.22727e-06	5.53191e-06	5.06921e-06	0.24849	4
YCR092C	Chr00_2	A	3	MSH3	-
YCR094W	Chr00_2	A	5	CDC50	-
YCR106W	Chr00_2	B	2	RDS1	-		159	163	120	731	732	425		2.29874e-05	2.2454e-05	1.77083e-05	2.10499e-05	1.03186	1
YGR249W	Chr00_2	H	10	MGA1	-
YGR282C	Chr00_3	C	6	BGL2	-
YGR288W	Chr00_3	C	12	MAL13	-
YHR039C-B	Chr00_3	D	8	VMA10	-
YKR035W-A	Chr00_3	G	5	DID2	-		126	148	152	0	0	0		0	0	0	0	0	>100
YKR099W	chr00_4	B	3	BAS1	-
YNR051C	chr00_4	G	6	BRE5	-
YMR077C	chr00_6	B	7	VPS20	-
YER091C	chr00_8	A	12	MET6	-
YML070W	chr00_9	A	3	DAK1	-		285	284	260	546	337	510		9.57895e-06	5.9331e-06	9.80769e-06	8.43991e-06	0.413721	2
YML117W	chr00_9	D	1	NAB6	-		140	186	150	566	386	493		2.02143e-05	1.03763e-05	1.64333e-05	1.56747e-05	0.768365	1
YMR095C	chr00_9	E	7	SNO1	-
YMR096W	chr00_9	E	8	SNZ1	-
YMR100W	chr00_9	E	12	MUB1	-		292	423	286	315	338	300		5.39384e-06	3.99527e-06	5.24476e-06	4.87795e-06	0.239115	4
YMR106C	chr00_9	F	6	KU80	-		180	112	162	304	537	292		8.44444e-06	2.39732e-05	9.01235e-06	1.381e-05	0.676961	1
YMR133W	chr00_9	H	10	REC114	-
YER063W	chr00_10	A	9	THO1	-
YGR188C	chr00_10	B	1	BUB1	-
YHR004C	chr00_10	C	1	NEM1	-
YHR006W	chr00_10	C	3	STP2	-
YOL141W	chr00_10	G	2	PPM2	-
YOL158C	chr00_10	H	4	ENB1	-
YLR246W	chr00_11	C	11	ERF2	-		396	251	237	594	580	693		7.5e-06	1.15538e-05	1.46203e-05	1.12247e-05	0.550229	2
YMR198W	chr00_11	G	7	CIK1	-		156	110	340	170	145	166		5.44872e-06	6.59091e-06	2.44118e-06	4.82693e-06	0.236614	4
YAL047C	chr00_12	A	3	SPC72	-
YJR116W	chr00_12	E	7	TDA4	-
YJR118C	chr00_12	E	9	ILM1	-
YJR133W	chr00_12	F	7	XPT1	-
YJR139C	chr00_12	F	9	HOM6	-
YLR343W	chr00_12	G	12	GAS2	-
YJL003W	chr00_13	A	3	COX16	-
YJR051W	chr00_13	G	9	OSM1	-		189	203	199	0	0	0		0	0	0	0	0	>100
YJR054W	chr00_13	G	12	ERM6	-
YKR027W	chr00_14	G	12	BCH2	-
YKR096W	chr00_15	E	1	ESL2	-
YPR031W	chr00_15	H	6	NTO1	-		231	211	218	992	998	805		2.14719e-05	2.36493e-05	1.84633e-05	2.11948e-05	1.03896	1
YBR131W	chr00_16	A	12	CCZ1	-
YCR053W	chr00_16	C	10	THR4	-
YCR084C	chr00_16	D	10	TUP1	-
YNL070W	chr00_16	F	5	TOM7	-
YNL076W	chr00_16	F	10	MKS1	-
YNL083W	chr00_16	G	3	SAL1	-		286	244	234	0	0	0		0	0	0	0	0	>100
YNL087W	chr00_16	G	5	TCB2	-		291	187	164	668	515	361		1.14777e-05	1.37701e-05	1.10061e-05	1.20846e-05	0.592383	2
YNL106C	chr00_16	H	3	INP52	-
YML073C	chr00_18	B	12	RPL6A	-
YAL060W	chr1_1	A	11	BDH1	-
YAL042W	chr1_1	C	3	ERV46	-
YAL014C	chr1_1	E	10	SYN8	-
YAL011W	chr1_1	F	1	SWC3	-		100	159	203	4	20	24		2e-07	6.28931e-07	5.91133e-07	4.73355e-07	0.0232037	43
YAL002W	chr1_1	F	9	VPS8	-
YAR027W	chr1_1	G	11	UIP3	-
YBL001C	chr2_1	A	1	ECM15	-
YBL024W	chr2_1	C	2	NCL1	-
YBR031W	chr2_2	D	12	RPL4A	-
YBR045C	chr2_2	F	2	GIP1	-		180	133	121	89	101	75		2.47222e-06	3.79699e-06	3.09917e-06	3.1228e-06	0.153078	7
YBR067C	chr2_2	G	12	TIP1	-
YBR069C	chr2_2	H	2	TAT1	-		200	200	190	717	459	697		1.7925e-05	1.1475e-05	1.83421e-05	1.5914e-05	0.7801	1
YBR103W	chr2_3	C	2	SIF2	-		100	130	142	311	276	239		1.555e-05	1.06154e-05	8.41549e-06	1.1527e-05	0.565047	2
YBR104W	chr2_3	C	3	YMC2	-
YBR119W	chr2_3	D	6	MUD1	-		150	132	115	898	970	995		2.99333e-05	3.67424e-05	4.32609e-05	3.66455e-05	1.79635	1
YBR120C	chr2_3	D	7	CBP6	-
YBR130C	chr2_3	E	5	SHE3	-
YBR149W	chr2_3	F	12	ARA1	-
YBR194W	chr2_4	B	10	AIM4	-
YCL008C	chr3_1	A	8	STP22	-
YDL127W	chr4_2	C	8	PCL2	-
YDL134C	chr4_2	D	3	PPH21	-
YDL160C	chr4_2	F	6	DHH1	-
YDL167C	chr4_2	G	1	NRP1	-
YDL175C	chr4_2	G	9	AIR2	-
YDL181W	chr4_2	H	3	INH1	-
YDL182W	chr4_2	H	4	LYS20	-
YDL197C	chr4_3	A	7	ASF2	-
YDL223C	chr4_3	C	9	HBT1	-
YDL226C	chr4_3	C	12	GCS1	-
YDL227C	chr4_3	D	1	HO	-		304	340	313	108	84	100		1.77632e-06	1.23529e-06	1.59744e-06	1.53635e-06	0.0753113	13
YDR028C	chr4_3	G	7	REG1	-
YDR066C	chr4_4	B	5	RTR2	-		296	239	246	397	130	878		6.70608e-06	2.71967e-06	1.78455e-05	9.09042e-06	0.445609	2
YDR069C	chr4_4	B	8	DOA4	-		113	101	80	2	1	4		8.84956e-08	4.9505e-08	2.5e-07	1.29334e-07	0.00633988	>100
YDR130C	chr4_4	G	8	FIN1	-
YDR158W	chr4_5	A	12	HOM2	-
YDR173C	chr4_5	C	3	ARG82	-
YDR200C	chr4_5	E	7	VPS64	-
YDR273W	chr4_6	C	8	DON1	-
YDR322W	chr4_6	G	9	MRPL35	-
YDR363W	chr4_7	B	12	ESC2	-
YDR377W	chr4_7	D	1	ATP17	-
YDR388W	chr4_7	D	12	RVS167	-
YDR432W	chr4_7	H	8	NPL3	-
YDR456W	chr4_8	B	6	NHX1	-
YDR486C	chr4_8	D	12	VPS60	-
YDR495C	chr4_8	E	9	VPS3	-
YER052C	chr5_3	D	7	HOM3	-
YFR010W	chr6_1	G	1	UBP6	-
YFR015C	chr6_1	G	6	GSY1	-
YGL025C	chr7_1	C	1	PGD1	-
YGL062W	chr7_1	F	1	PYC1	-
YGL087C	chr7_1	H	2	MMS2	-
YGL167C	chr7_2	F	10	PMR1	-
YGL181W	chr7_2	G	12	GTS1	-
YGR003W	chr7_3	G	1	CUL3	-		150	200	144	332	519	514		1.10667e-05	1.2975e-05	1.78472e-05	1.3963e-05	0.684459	1
YGR087C	chr7_4	F	1	PDC6	-
YGR118W	chr7_4	H	8	RPS23A	-
YGR129W	chr7_5	A	7	SYF2	-
YGR143W	chr7_5	B	9	SKN1	-
YGR184C	chr7_5	F	2	UBR1	-
YGR212W	chr7_5	H	6	SLI1	-
YHL046C	chr8_1	A	5	PAU13	-		213	285	206	536	546	527		1.25822e-05	9.57895e-06	1.27913e-05	1.16508e-05	0.571117	2
YHR073W	chr8_2	C	5		-
YHR080C	chr8_2	C	12		-
YHR087W	chr8_2	D	7	RTC3	-
YHR097C	chr8_2	E	5		-		221	209	183	960	851	1037		2.17195e-05	2.03589e-05	2.83333e-05	2.34705e-05	1.15052	1
YHR117W	chr8_2	G	1	TOM71	-		202	140	165	894	474	885		2.21287e-05	1.69286e-05	2.68182e-05	2.19585e-05	1.0764	1
YHR139C	chr8_2	H	11	SPS100	-
YHR142W	chr8_3	A	3	CHS7	-
YHR153C	chr8_3	B	3	SPO16	-
YHR156C	chr8_3	B	6	LIN1	-
YHR178W	chr8_3	D	4	STB5	-
YHR202W	chr8_3	F	4		-
YIL001W	chr9_1	A	1		-
YIL015W	chr9_1	B	4	BAR1	-
YIL020C	chr9_1	B	9	HIS6	-
YIL027C	chr9_1	C	4	KRE27	-
YIL032C	chr9_1	C	9		-		144	152	190	101	549	350		3.50694e-06	1.80592e-05	9.21053e-06	1.02589e-05	0.502887	2
YIL053W	chr9_1	E	6	RHR2	-
YIL065C	chr9_1	F	6	FIS1	-
YIL100W	chr9_2	A	3		-		219	205	234	383	428	499		8.74429e-06	1.0439e-05	1.06624e-05	9.94857e-06	0.487675	2
YIL108W	chr9_2	A	11		-
YIL120W	chr9_2	B	11	QDR1	-
YIL137C	chr9_2	D	4	TMA108	-		237	138	65	970	716	0		2.04641e-05	2.5942e-05	0	1.54687e-05	0.758271	1
YIL153W	chr9_2	E	8	rrd1	-
YIR001C	chr9_2	G	9	SGN1	-
YJL211C	chr10_1	B	3		-
YJL169W	chr10_1	E	8		-		191	212	156	319	420	344		8.35079e-06	9.90566e-06	1.10256e-05	9.7607e-06	0.478465	2
YJL163C	chr10_1	F	2		-		238	233	390	773	924	661		1.62395e-05	1.98283e-05	8.47436e-06	1.48474e-05	0.727813	1
YJL152W	chr10_1	G	1		-		104	250	177	876	977	740		4.21154e-05	1.954e-05	2.0904e-05	2.75198e-05	1.34901	1
YJL138C	chr10_1	H	3	TIF2	-
YJL120W	chr10_2	A	8		-		208	214	231	198	320	140		4.75962e-06	7.47664e-06	3.0303e-06	5.08885e-06	0.249453	4
YJL118W	chr10_2	A	10		-
YJL055W	chr10_2	F	12		-
YJL053W	chr10_2	G	2	PEP8	-
YJL052W	chr10_2	G	3	TDH1	-
YJL047C	chr10_2	G	8	RTT101	-
YJL046W	chr10_2	G	9		-
YKL097C	chr11_2	A	2		-
YKL103C	chr11_2	A	9	LAP4	-
YKL107W	chr11_2	B	1		-		230	276	205	896	1028	991		1.94783e-05	1.86232e-05	2.41707e-05	2.07574e-05	1.01752	1
YKL132C	chr11_2	D	2		-
YKL185W	chr11_2	H	7	ASH1	-
YKL187C	chr11_2	H	9		-		187	102	170	939	835	844		2.5107e-05	4.09314e-05	2.48235e-05	3.02873e-05	1.48467	1
YKL217W	chr11_3	C	3	JEN1	-
YKL218C	chr11_3	C	4	SRY1	-
YKR058W	chr11_3	H	5	GLG1	-
YLL010C	chr12_1	A	10	PSR1	-
YLR024C	chr12_1	H	7	UBR2	-
YLR025W	chr12_1	H	8	SNF7	-
YLR125W	chr12_2	H	12		-		126	165	130	831	357	768		3.29762e-05	1.08182e-05	2.95385e-05	2.44443e-05	1.19825	1
YLR144C	chr12_3	B	9	ACF2	-
YLR225C	chr12_3	H	10		-
YLR232W	chr12_4	A	5		-
YLR251W	chr12_4	B	12	SYM1	-
YML088W	chr13_1	E	2	UFO1	-
YML062C	chr13_1	G	4	MFT1	-
YML059C	chr13_1	G	7	NTE1	-
YMR026C	chr13_2	G	1	PEX12	-
YMR031C	chr13_2	G	7		-
YMR036C	chr13_2	G	12	MIH1	-
YMR170C	chr13_4	C	9	ALD2	-
YMR187C	chr13_4	E	4		-
YMR192W	chr13_4	E	9	GYL1	-
YMR201C	chr13_4	F	7	RAD14	-
YMR216C	chr13_4	G	10	SKY1	-
YMR223W	chr13_4	H	5	UBP8	-
YMR225C	chr13_4	H	7	MRPL44	-
YMR226C	chr13_4	H	8	TMA29	-
YMR230W	chr13_4	H	12	RPS10B	-
YMR246W	chr13_5	B	5	FAA4	-
YMR247C	chr13_5	B	6	RKR1	-
YMR251W-A	chr13_5	B	9	HOR7	-
YMR257C	chr13_5	C	3	PET111	-		195	255	275	0	0	0		0	0	0	0	0	>100
YMR264W	chr13_5	C	10	CUE1	-		369	413	288	663	430	441		8.98374e-06	5.20581e-06	7.65625e-06	7.28193e-06	0.356958	3
YMR274C	chr13_5	D	8	RCE1	-
YMR275C	chr13_5	D	9	BUL1	-
YMR304W	chr13_5	G	4	UBP15	-
YMR304C-A	chr13_5	G	5		-
YNL334C	chr14_1	A	6	SNO2	-
YNL329C	chr14_1	A	11	PAS8	-		240	220	294	919	969	1092		1.91458e-05	2.20227e-05	1.85714e-05	1.99133e-05	0.976144	1
YNL322C	chr14_1	B	6	KRE1	-		184	144	199	741	500	735		2.01359e-05	1.73611e-05	1.84673e-05	1.86548e-05	0.91445	1
YNL304W	chr14_1	C	12	YPT11	-		130	125	150	218	205	224		8.38462e-06	8.2e-06	7.46667e-06	8.01709e-06	0.392995	3
YNL297C	chr14_1	D	8	MON1	-		120	119	102	27	29	40		1.125e-06	1.21849e-06	1.96078e-06	1.43476e-06	0.0703312	14
YNL280C	chr14_1	E	12	ERG24	-
YNL229C	chr14_2	B	3	URE2	-
YNL215W	chr14_2	C	5	IES2	-
YNL195C	chr14_2	E	1		-
YNL190W	chr14_2	E	6		-
YNL157W	chr14_2	H	3	IGO1	-
YNL135C	chr14_3	B	1	FPR1	-
YNL127W	chr14_3	B	9	FAR11	-
YNL064C	chr14_3	G	12	YDJ1	-		137	179	178	0	0	0		0	0	0	0	0	>100
YNL016W	chr14_4	B	4	PUB1	-
YNL046W	chr14_4	D	7		-
YNR004W	chr14_4	E	3		-
YNR014W	chr14_4	F	1		-
YNR021W	chr14_4	F	8		-
YNR040W	chr14_4	H	3		-
YNR047W	chr14_4	H	10	FPK1	-
YNR048W	chr14_4	H	11		-
YOR016C	chr15_1	B	4	ERP4	-
YOR023C	chr15_1	B	11	AHC1	-
YOR038C	chr15_1	D	2	HIR2	-
YOR049C	chr15_1	E	1	RSB1	-
YOR050C	chr15_1	E	2		-
YOR071C	chr15_1	F	11	NRT1	-
YOR085W	chr15_1	H	1	OST3	-
YOR088W	chr15_1	H	4		-
YOR089C	chr15_1	H	5	VPS21	-
YOR111W	chr15_2	B	3		-		394	320	332	373	534	430		4.7335e-06	8.34375e-06	6.4759e-06	6.51772e-06	0.319496	3
YOR129C	chr15_2	C	9	AFI1	-
YOR139C	chr15_2	D	7		-		326	300	228	537	331	310		8.2362e-06	5.51667e-06	6.79825e-06	6.85037e-06	0.335802	3
YOR141C	chr15_2	D	9	ARP8	-
YOR162C	chr15_2	F	6	YRR1	-
YOR175C	chr15_2	G	7	ALE1	-
YOR220W	chr15_3	C	4	RCN2	-
YOR227W	chr15_3	C	11	HER1	-		107	164	169	821	788	630		3.83645e-05	2.40244e-05	1.86391e-05	2.70093e-05	1.32399	1
YOR231W	chr15_3	D	3	MKK1	-
YOR280C	chr15_3	H	4	FSH3	-		256	259	347	600	612	621		1.17188e-05	1.18147e-05	8.94813e-06	1.08272e-05	0.530744	2
YOR288C	chr15_3	H	12	MPD1	-		181	162	160	623	624	633		1.72099e-05	1.92593e-05	1.97813e-05	1.87502e-05	0.919125	1
YOR299W	chr15_4	A	11	BUD7	-
YOR313C	chr15_4	C	2	SPS4	-
YOR320C	chr15_4	C	9	GNT1	-
YOR354C	chr15_4	F	7	MSC6	-
YOR365C	chr15_4	G	6		-
YOR367W	chr15_4	G	8	SCP1	-
YOR374W	chr15_4	H	3	ALD4	-
YOR377W	chr15_4	H	6	ATF1	-
YOR381W	chr15_4	H	10	FRE3	-		261	207	197	1128	831	807		2.16092e-05	2.00725e-05	2.04822e-05	2.07213e-05	1.01575	1
YOL018C	chr15_5	C	5	TLG2	-
YOL019W	chr15_5	C	6		-
YOL046C	chr15_5	E	9		-		290	295	340	746	684	741		1.28621e-05	1.15932e-05	1.08971e-05	1.17841e-05	0.577653	2
YOL057W	chr15_5	F	9		-
YPL269W	chr16_1	B	3	KAR9	-
YPL247C	chr16_1	D	1		-
YPL246C	chr16_1	D	2	RBD2	-
YPL202C	chr16_1	G	10	AFT2	-
YPL188W	chr16_1	H	12	PSO5	-		170	175	180	829	727	870		2.43824e-05	2.07714e-05	2.41667e-05	2.31068e-05	1.13269	1
YPL164C	chr16_2	B	12	MLH3	-		246	197	182	691	690	507		1.40447e-05	1.75127e-05	1.39286e-05	1.5162e-05	0.743235	1
YPL147W	chr16_2	D	5	PXA1	-		186	102	180	714	744	742		1.91935e-05	3.64706e-05	2.06111e-05	2.54251e-05	1.24633	1
YPL107W	chr16_2	G	9		-		174	100	180	999	1116	1027		2.87069e-05	5.58e-05	2.85278e-05	3.76782e-05	1.84697	1
YPL096W	chr16_2	H	8	PNG1	-
YPL079W	chr16_3	B	1	URP1B	-
YPL071C	chr16_3	B	9		-
YPL070W	chr16_3	B	10	MUK1	-		457	311	601	556	459	777		6.08315e-06	7.37942e-06	6.46423e-06	6.64227e-06	0.325601	3
YPL066W	chr16_3	C	2		-
YPL051W	chr16_3	D	5	ARL3	-
YPL014W	chr16_3	G	6		-
YPL002C	chr16_3	H	6	SNF8	-
YPR004C	chr16_3	H	11	AIM45	-
YPR009W	chr16_4	A	4	SUT2	-
YPR015C	chr16_4	A	10		-		265	228	227	248	380	321		4.67925e-06	8.33333e-06	7.07048e-06	6.69435e-06	0.328155	3
YPR049C	chr16_4	D	8	ATG11	-
YPR058W	chr16_4	E	5	YMC1	-
YPR072W	chr16_4	F	7	NOT5	-
YPR074C	chr16_4	F	9	TKL1	-
YPR090W	chr16_4	G	11		-
YPR098C	chr16_4	H	7		-
YPR114W	chr16_5	A	10		-
YPR117W	chr16_5	B	1		-
YPR154W	chr16_5	E	1		-
YPR155C	chr16_5	E	2	NCA2	-
YPR160W	chr16_5	E	7	GPH1	-
YPR167C	chr16_5	F	2	MET16	-		170	252	199	0	0	0		0	0	0	0	0	>100
YPR198W	chr16_5	H	9	SGE1	-
YCR077C	chr00_1	H	1	PAT1
YER095W	chr00_8	B	5	RAD51
YDL160C	chr4_2	F	6	DHH1
YDL162C	chr4_2	F	8	YDL162C
YEL015W	chr5_2	B	3	EDC3
YGL173C	chr7_2	G	4	KEM1/XRN1
YJL124C	chr10_2	A	5	LSM1
YML032C	chr13_2	A	12	RAD52
YMR224C	chr13_4	H	6	MRE11
YOR005C	chr15_1	A	5	DNL4
				Z3			253	194	187	1011	891	683		1.99802e-05	2.29639e-05	1.8262e-05	2.04021e-05
				RT			322	319	310	0	0	0		0	0	0	0

## Sheet: Sheet6
Confirmation Test 4 of Retrotransposition Decreased Candidates
					Screening			YPD dilution			SC-Leu+Gal			Frequency				Relative fold
ORF	batch	row	col	gene			I	II	III	I	II	III		I	II	III	Average
YBR284W	chr00_1	B	8	YBR284W	-
YBR295W	chr00_1	C	7	PCA1	-
YCR026C	chr00_1	D	7		-
YCR027C	chr00_1	D	8	RHB1	-
YCR092C	Chr00_2	A	3	MSH3	-
YCR094W	Chr00_2	A	5	CDC50	-
YCR106W	Chr00_2	B	2	RDS1	-
YGR249W	Chr00_2	H	10	MGA1	-
YGR282C	Chr00_3	C	6	BGL2	-
YGR288W	Chr00_3	C	12	MAL13	-
YHR039C-B	Chr00_3	D	8	VMA10	-
YKR035W-A	Chr00_3	G	5	DID2	-
YKR099W	chr00_4	B	3	BAS1	-
YNR051C	chr00_4	G	6	BRE5	-
YMR077C	chr00_6	B	7	VPS20	-
YER091C	chr00_8	A	12	MET6	-
YML070W	chr00_9	A	3	DAK1	-		98	123	167	191	155	352		9.7449e-06	6.30081e-06	1.05389e-05	8.86154e-06	0.533828	2
YML117W	chr00_9	D	1	NAB6	-
YMR095C	chr00_9	E	7	SNO1	-
YMR096W	chr00_9	E	8	SNZ1	-
YMR100W	chr00_9	E	12	MUB1	-		122	158	110	288	260	130		1.18033e-05	8.22785e-06	5.90909e-06	8.64674e-06	0.520888	2
YMR106C	chr00_9	F	6	KU80	-
YMR133W	chr00_9	H	10	REC114	-
YER063W	chr00_10	A	9	THO1	-
YGR188C	chr00_10	B	1	BUB1	-
YHR004C	chr00_10	C	1	NEM1	-
YHR006W	chr00_10	C	3	STP2	-
YOL141W	chr00_10	G	2	PPM2	-
YOL158C	chr00_10	H	4	ENB1	-
YLR246W	chr00_11	C	11	ERF2	-
YMR198W	chr00_11	G	7	CIK1	-
YAL047C	chr00_12	A	3	SPC72	-
YJR116W	chr00_12	E	7	TDA4	-		245	186	159	0	0	0		0	0	0	0	0	>100
YJR118C	chr00_12	E	9	ILM1	-
YJR133W	chr00_12	F	7	XPT1	-
YJR139C	chr00_12	F	9	HOM6	-		159	187	188	0	0	0		0	0	0	0	0	>100
YLR343W	chr00_12	G	12	GAS2	-
YJL003W	chr00_13	A	3	COX16	-
YJR051W	chr00_13	G	9	OSM1	-
YJR054W	chr00_13	G	12	ERM6	-
YKR027W	chr00_14	G	12	BCH2	-
YKR096W	chr00_15	E	1	ESL2	-
YPR031W	chr00_15	H	6	NTO1	-
YBR131W	chr00_16	A	12	CCZ1	-
YCR053W	chr00_16	C	10	THR4	-		67	89	102	60	80	201		4.47761e-06	4.49438e-06	9.85294e-06	6.27498e-06	0.378011	3
YCR084C	chr00_16	D	10	TUP1	-
YNL070W	chr00_16	F	5	TOM7	-		134	121	203	0	50	122		0	2.06612e-06	3.00493e-06	1.69035e-06	0.101828	10
YNL076W	chr00_16	F	10	MKS1	-		196	177	134	199	112	122		5.07653e-06	3.16384e-06	4.55224e-06	4.2642e-06	0.25688	4
YNL083W	chr00_16	G	3	SAL1	-		201	154	191	0	0	7		0	0	1.83246e-07	6.1082e-08	0.00367964	>100
YNL087W	chr00_16	G	5	TCB2	-
YNL106C	chr00_16	H	3	INP52	-
YML073C	chr00_18	B	12	RPL6A	-
YAL060W	chr1_1	A	11	BDH1	-
YAL042W	chr1_1	C	3	ERV46	-
YAL014C	chr1_1	E	10	SYN8	-
YAL011W	chr1_1	F	1	SWC3	-
YAL002W	chr1_1	F	9	VPS8	-
YAR027W	chr1_1	G	11	UIP3	-
YBL001C	chr2_1	A	1	ECM15	-
YBL024W	chr2_1	C	2	NCL1	-
YBR031W	chr2_2	D	12	RPL4A	-
YBR045C	chr2_2	F	2	GIP1	-		176	155	199	211	255	269		5.99432e-06	8.22581e-06	6.75879e-06	6.99297e-06	0.421263	2
YBR067C	chr2_2	G	12	TIP1	-
YBR069C	chr2_2	H	2	TAT1	-
YBR103W	chr2_3	C	2	SIF2	-
YBR104W	chr2_3	C	3	YMC2	-
YBR119W	chr2_3	D	6	MUD1	-
YBR120C	chr2_3	D	7	CBP6	-
YBR130C	chr2_3	E	5	SHE3	-
YBR149W	chr2_3	F	12	ARA1	-
YBR194W	chr2_4	B	10	AIM4	-
YCL008C	chr3_1	A	8	STP22	-
YDL127W	chr4_2	C	8	PCL2	-
YDL134C	chr4_2	D	3	PPH21	-
YDL160C	chr4_2	F	6	DHH1	-
YDL167C	chr4_2	G	1	NRP1	-
YDL175C	chr4_2	G	9	AIR2	-
YDL181W	chr4_2	H	3	INH1	-
YDL182W	chr4_2	H	4	LYS20	-
YDL197C	chr4_3	A	7	ASF2	-
YDL223C	chr4_3	C	9	HBT1	-
YDL226C	chr4_3	C	12	GCS1	-
YDL227C	chr4_3	D	1	HO	-
YDR028C	chr4_3	G	7	REG1	-
YDR066C	chr4_4	B	5	RTR2	-
YDR069C	chr4_4	B	8	DOA4	-
YDR130C	chr4_4	G	8	FIN1	-		109	133	149	106	134	160		4.86239e-06	5.03759e-06	5.36913e-06	5.0897e-06	0.306609	3
YDR158W	chr4_5	A	12	HOM2	-
YDR173C	chr4_5	C	3	ARG82	-
YDR200C	chr4_5	E	7	VPS64	-
YDR273W	chr4_6	C	8	DON1	-
YDR322W	chr4_6	G	9	MRPL35	-
YDR363W	chr4_7	B	12	ESC2	-
YDR377W	chr4_7	D	1	ATP17	-
YDR388W	chr4_7	D	12	RVS167	-
YDR432W	chr4_7	H	8	NPL3	-
YDR456W	chr4_8	B	6	NHX1	-
YDR486C	chr4_8	D	12	VPS60	-
YDR495C	chr4_8	E	9	VPS3	-
YER052C	chr5_3	D	7	HOM3	-
YFR010W	chr6_1	G	1	UBP6	-
YFR015C	chr6_1	G	6	GSY1	-
YGL025C	chr7_1	C	1	PGD1	-
YGL062W	chr7_1	F	1	PYC1	-
YGL087C	chr7_1	H	2	MMS2	-
YGL167C	chr7_2	F	10	PMR1	-
YGL181W	chr7_2	G	12	GTS1	-
YGR003W	chr7_3	G	1	CUL3	-
YGR087C	chr7_4	F	1	PDC6	-
YGR118W	chr7_4	H	8	RPS23A	-
YGR129W	chr7_5	A	7	SYF2	-
YGR143W	chr7_5	B	9	SKN1	-
YGR184C	chr7_5	F	2	UBR1	-
YGR212W	chr7_5	H	6	SLI1	-
YHL046C	chr8_1	A	5	PAU13	-
YHR073W	chr8_2	C	5		-
YHR080C	chr8_2	C	12		-
YHR087W	chr8_2	D	7	RTC3	-
YHR097C	chr8_2	E	5		-
YHR117W	chr8_2	G	1	TOM71	-
YHR139C	chr8_2	H	11	SPS100	-
YHR142W	chr8_3	A	3	CHS7	-
YHR153C	chr8_3	B	3	SPO16	-
YHR156C	chr8_3	B	6	LIN1	-
YHR178W	chr8_3	D	4	STB5	-
YHR202W	chr8_3	F	4		-
YIL001W	chr9_1	A	1		-
YIL015W	chr9_1	B	4	BAR1	-
YIL020C	chr9_1	B	9	HIS6	-
YIL027C	chr9_1	C	4	KRE27	-
YIL032C	chr9_1	C	9		-
YIL053W	chr9_1	E	6	RHR2	-
YIL065C	chr9_1	F	6	FIS1	-
YIL100W	chr9_2	A	3		-
YIL108W	chr9_2	A	11		-
YIL120W	chr9_2	B	11	QDR1	-
YIL137C	chr9_2	D	4	TMA108	-
YIL153W	chr9_2	E	8	rrd1	-
YIR001C	chr9_2	G	9	SGN1	-
YJL211C	chr10_1	B	3		-
YJL169W	chr10_1	E	8		-
YJL163C	chr10_1	F	2		-
YJL152W	chr10_1	G	1		-
YJL138C	chr10_1	H	3	TIF2	-
YJL120W	chr10_2	A	8		-
YJL118W	chr10_2	A	10		-
YJL055W	chr10_2	F	12		-
YJL053W	chr10_2	G	2	PEP8	-
YJL052W	chr10_2	G	3	TDH1	-
YJL047C	chr10_2	G	8	RTT101	-
YJL046W	chr10_2	G	9		-
YKL097C	chr11_2	A	2		-		188	143	166	1	0	0		2.65957e-08	0	0	8.86525e-09	0.000534051	>100
YKL103C	chr11_2	A	9	LAP4	-
YKL107W	chr11_2	B	1		-
YKL132C	chr11_2	D	2		-
YKL185W	chr11_2	H	7	ASH1	-
YKL187C	chr11_2	H	9		-
YKL217W	chr11_3	C	3	JEN1	-
YKL218C	chr11_3	C	4	SRY1	-
YKR058W	chr11_3	H	5	GLG1	-
YLL010C	chr12_1	A	10	PSR1	-
YLR024C	chr12_1	H	7	UBR2	-
YLR025W	chr12_1	H	8	SNF7	-
YLR125W	chr12_2	H	12		-
YLR144C	chr12_3	B	9	ACF2	-
YLR225C	chr12_3	H	10		-
YLR232W	chr12_4	A	5		-
YLR251W	chr12_4	B	12	SYM1	-
YML088W	chr13_1	E	2	UFO1	-		221	209	198	0	0	0		0	0	0	0	0	>100
YML062C	chr13_1	G	4	MFT1	-
YML059C	chr13_1	G	7	NTE1	-
YMR026C	chr13_2	G	1	PEX12	-
YMR031C	chr13_2	G	7		-
YMR036C	chr13_2	G	12	MIH1	-
YMR170C	chr13_4	C	9	ALD2	-
YMR187C	chr13_4	E	4		-
YMR192W	chr13_4	E	9	GYL1	-
YMR201C	chr13_4	F	7	RAD14	-
YMR216C	chr13_4	G	10	SKY1	-
YMR223W	chr13_4	H	5	UBP8	-
YMR225C	chr13_4	H	7	MRPL44	-
YMR226C	chr13_4	H	8	TMA29	-
YMR230W	chr13_4	H	12	RPS10B	-
YMR246W	chr13_5	B	5	FAA4	-		111	123	156	130	166	202		5.85586e-06	6.74797e-06	6.47436e-06	6.35939e-06	0.383096	3
YMR247C	chr13_5	B	6	RKR1	-		176	199	132	523	432	199		1.4858e-05	1.08543e-05	7.53788e-06	1.10834e-05	0.667673	1
YMR251W-A	chr13_5	B	9	HOR7	-
YMR257C	chr13_5	C	3	PET111	-
YMR264W	chr13_5	C	10	CUE1	-
YMR274C	chr13_5	D	8	RCE1	-		168	175	203	13	15	24		3.86905e-07	4.28571e-07	5.91133e-07	4.6887e-07	0.0282452	35
YMR275C	chr13_5	D	9	BUL1	-
YMR304W	chr13_5	G	4	UBP15	-
YMR304C-A	chr13_5	G	5		-
YNL334C	chr14_1	A	6	SNO2	-
YNL329C	chr14_1	A	11	PAS8	-
YNL322C	chr14_1	B	6	KRE1	-
YNL304W	chr14_1	C	12	YPT11	-
YNL297C	chr14_1	D	8	MON1	-
YNL280C	chr14_1	E	12	ERG24	-
YNL229C	chr14_2	B	3	URE2	-		177	165	133	7	5	5		1.9774e-07	1.51515e-07	1.8797e-07	1.79075e-07	0.0107877	93
YNL215W	chr14_2	C	5	IES2	-
YNL195C	chr14_2	E	1		-		124	158	148	0	0	0		0	0	0	0	0	>100
YNL190W	chr14_2	E	6		-		197	243	222	200	371	552		5.07614e-06	7.63374e-06	1.24324e-05	8.38077e-06	0.504866	2
YNL157W	chr14_2	H	3	IGO1	-
YNL135C	chr14_3	B	1	FPR1	-
YNL127W	chr14_3	B	9	FAR11	-
YNL064C	chr14_3	G	12	YDJ1	-
YNL016W	chr14_4	B	4	PUB1	-
YNL046W	chr14_4	D	7		-
YNR004W	chr14_4	E	3		-
YNR014W	chr14_4	F	1		-
YNR021W	chr14_4	F	8		-
YNR040W	chr14_4	H	3		-
YNR047W	chr14_4	H	10	FPK1	-
YNR048W	chr14_4	H	11		-
YOR016C	chr15_1	B	4	ERP4	-
YOR023C	chr15_1	B	11	AHC1	-
YOR038C	chr15_1	D	2	HIR2	-
YOR049C	chr15_1	E	1	RSB1	-
YOR050C	chr15_1	E	2		-
YOR071C	chr15_1	F	11	NRT1	-
YOR085W	chr15_1	H	1	OST3	-
YOR088W	chr15_1	H	4		-
YOR089C	chr15_1	H	5	VPS21	-
YOR111W	chr15_2	B	3		-
YOR129C	chr15_2	C	9	AFI1	-
YOR139C	chr15_2	D	7		-
YOR141C	chr15_2	D	9	ARP8	-		211	198	199	370	310	503		8.76777e-06	7.82828e-06	1.26382e-05	9.74475e-06	0.587033	2
YOR162C	chr15_2	F	6	YRR1	-
YOR175C	chr15_2	G	7	ALE1	-		101	176	98	188	140	175		9.30693e-06	3.97727e-06	8.92857e-06	7.40426e-06	0.44604	2
YOR220W	chr15_3	C	4	RCN2	-
YOR227W	chr15_3	C	11	HER1	-
YOR231W	chr15_3	D	3	MKK1	-
YOR280C	chr15_3	H	4	FSH3	-
YOR288C	chr15_3	H	12	MPD1	-
YOR299W	chr15_4	A	11	BUD7	-
YOR313C	chr15_4	C	2	SPS4	-
YOR320C	chr15_4	C	9	GNT1	-
YOR354C	chr15_4	F	7	MSC6	-
YOR365C	chr15_4	G	6		-
YOR367W	chr15_4	G	8	SCP1	-
YOR374W	chr15_4	H	3	ALD4	-
YOR377W	chr15_4	H	6	ATF1	-
YOR381W	chr15_4	H	10	FRE3	-
YOL018C	chr15_5	C	5	TLG2	-		255	134	145	302	211	207		5.92157e-06	7.87313e-06	7.13793e-06	6.97754e-06	0.420334	2
YOL019W	chr15_5	C	6		-
YOL046C	chr15_5	E	9		-
YOL057W	chr15_5	F	9		-		199	122	136	233	277	374		5.85427e-06	1.13525e-05	1.375e-05	1.03189e-05	0.621621	2
YPL269W	chr16_1	B	3	KAR9	-
YPL247C	chr16_1	D	1		-
YPL246C	chr16_1	D	2	RBD2	-
YPL202C	chr16_1	G	10	AFT2	-		201	158	123	0	0	1		0	0	4.06504e-08	1.35501e-08	0.000816273	>100
YPL188W	chr16_1	H	12	PSO5	-
YPL164C	chr16_2	B	12	MLH3	-
YPL147W	chr16_2	D	5	PXA1	-
YPL107W	chr16_2	G	9		-
YPL096W	chr16_2	H	8	PNG1	-		163	128	189	0	8	0		0	3.125e-07	0	1.04167e-07	0.0062751	>100
YPL079W	chr16_3	B	1	URP1B	-
YPL071C	chr16_3	B	9		-
YPL070W	chr16_3	B	10	MUK1	-
YPL066W	chr16_3	C	2		-
YPL051W	chr16_3	D	5	ARL3	-
YPL014W	chr16_3	G	6		-
YPL002C	chr16_3	H	6	SNF8	-
YPR004C	chr16_3	H	11	AIM45	-
YPR009W	chr16_4	A	4	SUT2	-		156	207	187	201	285	303		6.44231e-06	6.88406e-06	8.1016e-06	7.14266e-06	0.430281	2
YPR015C	chr16_4	A	10		-
YPR049C	chr16_4	D	8	ATG11	-		135	165	122	0	1	5		0	3.0303e-08	2.04918e-07	7.8407e-08	0.00472331	>100
YPR058W	chr16_4	E	5	YMC1	-		188	163	241	0	0	0		0	0	0	0	0	>100
YPR072W	chr16_4	F	7	NOT5	-		87	122	101	50	264	138		2.87356e-06	1.08197e-05	6.83168e-06	6.84164e-06	0.412147	2
YPR074C	chr16_4	F	9	TKL1	-
YPR090W	chr16_4	G	11		-
YPR098C	chr16_4	H	7		-		210	132	165	250	109	111		5.95238e-06	4.12879e-06	3.36364e-06	4.4816e-06	0.269976	4
YPR114W	chr16_5	A	10		-		136	175	202	234	179	421		8.60294e-06	5.11429e-06	1.04208e-05	8.04601e-06	0.484699	2
YPR117W	chr16_5	B	1		-
YPR154W	chr16_5	E	1		-
YPR155C	chr16_5	E	2	NCA2	-
YPR160W	chr16_5	E	7	GPH1	-
YPR167C	chr16_5	F	2	MET16	-
YPR198W	chr16_5	H	9	SGE1	-
				Z3			152	128	150	459	555	394		1.50987e-05	2.16797e-05	1.31333e-05	1.66372e-05
				RT			208	192	144	0	0	0		0	0	0	0

## Sheet: Sheet7
YNR049C	chr14_4	H	12	MSO1	+
YOR011W	chr15_1	A	11	AUS1	+?
YOR015W	chr15_1	B	3		+
YOR017W	chr15_1	B	5	PET127	+
YOR037W	chr15_1	D	1	CYC2	+?
YOR053W	chr15_1	E	5		+
YOR072W	chr15_1	F	12		+
YOR084W	chr15_1	G	12	LPX1	+
YOR130C	chr15_2	C	10	ARG11	+
YOR133W	chr15_2	D	1	EFT1	+
YOR153W	chr15_2	E	9	PDR5	+
YOR163W	chr15_2	F	7	DDP1	+
YOR170W	chr15_2	G	2		+
YOR193W	chr15_3	A	1	PEX27	+?
YOR234C	chr15_3	D	6	RPL37B	+?
YOR290C	chr15_4	A	2	SNF2	+?
YOR291W	chr15_4	A	3		±
YOR302W	chr15_4	B	2	CPA1-leader	+?
YOR304W	chr15_4	B	5	ISW2	+?
YOR305W	chr15_4	B	6	RRG7	+?
YOR338W	chr15_4	E	3		+?
YOR376W	chr15_4	H	5		+?
YOL081W	chr15_5	H	8	IRA2	+
YOL082W	chr15_5	H	9	ATG19	+
YPL261C	chr16_1	B	12		+
YPL249C	chr16_1	C	11	GYP5	+
YPL239W	chr16_1	D	9	YAR1	+?
YPL236C	chr16_1	D	12	ENV7	+
YPL230W	chr16_1	E	6	USV1	+
YPL206C	chr16_1	G	6	PGC1	+
YPL201C	chr16_1	G	11	YIG1	+?
YPL180W	chr16_2	A	8	TCO89	+?
YPL179W	chr16_2	A	9	PPQ1	+?
YPL178W	chr16_2	A	10	SAE1	+?
YPL177C	chr16_2	A	11	CUP9	+
YPL152W	chr16_2	C	12	RRD2	+(w)
YPL150W	chr16_2	D	2		+?
YPL140C	chr16_2	D	12	MKK2	+?
YPL116W	chr16_2	F	12	HOS3	+?
YPL106C	chr16_2	G	10	SSE1	+
YPL088W	chr16_3	A	4		+(w)
YPL062W	chr16_3	C	6		+
YPL058C	chr16_3	C	10	PDR12	+
YPL032C	chr16_3	E	12	SVL3	+
YPL026C	chr16_3	F	6	SKS1	+
YPL021W	chr16_3	F	11	SRD2(ECM23)	+
YPL009C	chr16_3	G	11		+
YPL003W	chr16_3	H	5	ULA1	+
YPR002W	chr16_3	H	9	PDH1	+
YPR038W	chr16_4	C	9	IRC16	+
YPR039W	chr16_4	C	10		+
YPR040W	chr16_4	C	11	TIP1	+
YPR052C	chr16_4	D	11	NHP6A	+
YPR059C	chr16_4	E	6		+
YPR060C	chr16_4	E	7	ARO7	+
YPR062W	chr16_4	E	9	FCY1	+
YPR120C	chr16_5	B	3	CLB5	+
YPR125W	chr16_5	B	8	YLH47	+
YPR129W	chr16_5	B	12	SCD6	+
YPR135W	chr16_5	C	6	POB1	+
YPR148C	chr16_5	D	7		+
YPR172W	chr16_5	F	7		+
YPR188C	chr16_5	G	11	MLC2	+

## Sheet: Sheet8
Confirmation Test 2 of retrotransposition increased candidates
							SC-Met			YPD				Frequency			Average F		Fold
ORF	batch	row	col	gene			I	II	III	I	II	III		I	II	III
YCR037C	chr00_1	E	6	PHO87	+		301	421	322	200	167	244		1.505e-05	2.52096e-05	1.31967e-05	1.78188e-05		1.1
YCR101C	Chr00_2	A	10		+
YER039C-A	Chr00_2	C	6		+
YGR259C	Chr00_3	A	7		+?
YIR019C	Chr00_3	E	1	MUC1	+?
YLR425W	chr00_4	C	4	TUS1	+?
YER119C	chr00_5	B	9	AVT6	+
YER130C	chr00_5	C	9	COM2	+
YMR053C	chr00_5	H	7	STB2	+
YOL087C	chr00_6	D	9	DUF1	+
YOL114C	chr00_6	F	12	PTH4	+		275	45?	406	296	156	163		2.12273e-05	1.83568e-05	1.22034e-05	1.72625e-05		1.1
YER088C	chr00_8	A	9	DOT6	+		519	580	671	160	181	182		3.24375e-05	3.20442e-05	3.68681e-05	3.37833e-05		2.1
YML095C	chr00_9	A	12	RAD10	+		0	383	552	230	180	220		/	2.12778e-05	2.50909e-05	2.31843e-05		1.5
YML095C-A	chr00_9	B	1		+
YML116W	chr00_9	C	12	ATR1	+
YML121W	chr00_9	D	6	GTR1	+		5	12	13	200	210	160		2.5e-07	5.71429e-07	8.125e-07	5.44643e-07		0.03	*
YMR135C	chr00_9	H	12	GID8	+?
YOL159C	chr00_10	H	5		+
YLR192C	chr00_11	C	8	HCR1	+		0	4	0	139	289	174		0	1.38408e-07	0	4.61361e-08		<0.01	*
YML036W	chr00_11	E	5	CGI121	+
YPL224C	chr00_11	H	11	MMT2	+
YLR146C	chr00_12	G	9	SPE4	+		264	1	384	230	168	188		1.14783e-05	/	2.04255e-05	1.595e-05		1
YLR286C	chr00_12	G	11	CTS1	+
YJL020C	chr00_13	B	8	BBC1	+
YJR008W	chr00_13	D	1		+
YCR102W-A	chr00_14	A	3	MSC2	+
YDR537C	chr00_14	B	1		+
YJL196C	chr00_14	F	1	ELO1	+
YBR168W	chr00_16	B	2	PEX32	+
YCR030C	chr00_16	C	4	SYP1	+		2	6	2	176	229	241		1.13636e-07	2.62009e-07	8.29876e-08	1.52878e-07		0.01	*
YNL085W	chr00_16	G	4	MKT1	+		155	156	268	150	201	223		1.03333e-05	7.76119e-06	1.20179e-05	1.00375e-05		0.64
YCR107W	chr00_17	A	5	AAD3	+		195	150	160	214	276	200		9.11215e-06	5.43478e-06	8e-06	7.51564e-06		0.48
YDR502C	chr00_17	B	4	SAM2	+		165	169	180	198	142	128		8.33333e-06	1.19014e-05	1.40625e-05	1.14324e-05		0.73
YIR032C	chr00_17	E	9	DAL3	+
YNL142W	chr00_17	F	10	MEP2	+		200	322	6	200	261	129		1e-05	1.23372e-05		1.11686e-05		0.71
YOR298C-A	chr00_17	H	3	MBF1	+
YOR302W	chr00_17	H	4	CPA1-leader	+
YPL004C	chr00_17	H	6	LSP1	+
YNL011C	chr00_18	C	1		+
YAL034C	chr1_1	D	2	FUN19	+
YAL019W	chr1_1	E	5	FUN30	+
YAL017W	chr1_1	E	7	FUN31	+
YAR031W	chr1_1	H	2	PRM9	+
YBL008W	chr2_1	A	10	HIR1	+
YBL009W	chr2_1	A	11
YBL054W	chr2_1	E	8	TOD6	+		425	423	415	160	198	180		2.65625e-05	2.13636e-05	2.30556e-05	2.36606e-05		1.5
YBL095W	chr2_2	A	1		+
YBR093C	chr2_3	B	4	PHO5	+?
YBR175W	chr2_4	A	3	SWD3	+		1?	4?	684	231	87	183		/	/	3.738e-05	3.74e-05		2.4
YCL047C	chr3_1	D	10		+
YDL002C	chr4_1	A	2	NHP10	+
YDL052C	chr4_1	E	5	SLC1	+
YDL076C	chr4_1	G	5	RXT3	+		4?	331	361	199	215	222
YDL128W	chr4_2	C	9	VCX1	+		141	0	0	208	198	273		6.77885e-06	0	0	2.25962e-06		0.14
YDL151C	chr4_2	E	9	BUD30	+
YDL155W	chr4_2	F	1	CLB3	+
YDL233W	chr4_3	D	6		+
YDL240W	chr4_3	E	1	LRG1	+
YDR003W	chr4_3	E	7	RCR2	+
YDR004W	chr4_3	E	8	RAD57	±
YDR008C	chr4_3	E	12		+
YDR015C	chr4_3	F	6		+
YDR032C	chr4_3	G	11	PST2	+
YDR033W	chr4_3	G	12	MRH1	+
YDR034C	chr4_3	H	1	LYS14	±
YDR043C	chr4_3	H	7	NRG1	+
YDR070C	chr4_4	B	9	FMP16	+
YDR095C	chr4_4	D	10		+		6	1	2	102	232	135		5.88235e-07	4.31034e-08	1.48148e-07	2.59829e-07		0.02	*
YDR107C	chr4_4	E	9	TMN2	+
YDR204W	chr4_5	E	11	COQ4	+
YDR248C	chr4_6	A	7		+		321	274	147	200	223	172		1.605e-05	1.2287e-05	8.54651e-06	1.22945e-05		0.78
YDR258C	chr4_6	B	5	HSP78	+
YDR294C	chr4_6	E	5	DPL1	+?
YDR307W	chr4_6	F	6		+
YDR314C	chr4_6	G	1	RAD34	+
YDR315C	chr4_6	G	2	IPK1	+
YDR330W	chr4_6	H	5	UBX5	+?
YDR348C	chr4_7	A	9		+
YDR350C	chr4_7	A	11	TCM10	+
YDR435C	chr4_7	H	11	PPM1	+
YDR471W	chr4_8	C	9	RPL27B	+
YEL063C	chr5_2	F	5	CAN1	+
YFL011W	chr6_1	A	11	HXT10	+
YFR022W	chr6_1	H	1	ROG3	+
YGL003C	chr7_1	A	3	CDH1	+
YGL054C	chr7_1	E	5	ERV14	+
YGL085W	chr7_1	G	12	LCL3	+
YGL170C	chr7_2	G	1	SPO74	+
YGL226W	chr7_3	C	9	MTC3	+
YGL248W	chr7_3	E	7	PDE1	+
YGL250W	chr7_3	E	9	RMR1	+
YGR001C	chr7_3	F	11	AML1	+
YGR044C	chr7_4	B	6	RME1	+
YGR066C	chr7_4	D	4		+
YGR068C	chr7_4	D	6	ART5	+
YGR125W	chr7_5	A	3		+
YGR126W	chr7_5	A	4		+
YHL013C	chr8_1	D	2	OTU2	+
YHR031C	chr8_1	G	10	RRM3	+
YHR037W	chr8_1	H	4	PUT2	+
YHR049W	chr8_2	A	4	FSH1	+?
YHR075C	chr8_2	C	7	PPE1	+
YHR109W	chr8_2	F	5	CTM1	+?
YHR120W	chr8_2	G	4	MSH1	+?(w)
YHR210C	chr8_3	F	12		+?
YIL040W	chr9_1	D	5	APQ12	+
YIL044C	chr9_1	D	9	AGE2	+
YIL119C	chr9_2	B	10	RPI1	+
YIL134W	chr9_2	D	1	FLX1	+
YIL168W	chr9_2	F	11	SDL1	+
YIR005W	chr9_2	H	1	IST3	+
YJL206C-A	chr10_1	B	8	NCE101	+
YJL189W	chr10_1	C	12	RPL46	+?
YJL170C	chr10_1	E	7	ASG7	+?
YJL148W	chr10_1	G	5	RPA34	+?
YJL099W	chr10_2	C	4	CHS6	+
YJL063C	chr10_2	F	4	MRPL8	+
YJL051W	chr10_2	G	4	IRC8	+
YKL071W	chr11_1	F	12		+
YKL096W	chr11_2	A	1	CWP1	+
YKL098W	chr11_2	A	4	MTC2	+?
YKL100C	chr11_2	A	6	YPF1	+?
YKL143W	chr11_2	E	1	LTV1	+
YKL216W	chr11_3	C	2	URA1	+
YKR007W	chr11_3	D	2	MEH1	+
YKR017C	chr11_3	D	12		+
YLR017W	chr12_1	G	12	MEU1	+
YLR062C	chr12_2	C	9	BUD28	+
YLR067C	chr12_2	D	2	PET309	+
YLR087C	chr12_2	E	10	CSF1	+
YLR090W	chr12_2	F	1	XDJ1	+
YLR102C	chr12_2	G	1	APC9	+
YLR122C	chr12_2	H	9		+
YLR203C	chr12_3	F	12	MSS51	+
YLR207W	chr12_3	G	4	HRD3	+
YLR208W	chr12_3	G	5	SEC13
YLR254C	chr12_4	C	3	NDL1	+
YLR255C	chr12_4	C	4		+
YLR299W	chr12_4	G	1	ECM38	+
YLR300W	chr12_4	G	2	EXG1	+
YLR320W	chr12_4	H	9	MMS22	+
YLR333C	chr12_5	A	10	RPS25B	+
YLR345W	chr12_5	B	10		+
YLR399C	chr12_5	G	4	BDF1	+
YMR016C	chr13_2	F	3	SOK2	+
YMR017W	chr13_2	F	4		±
YMR032W	chr13_2	G	8	HOF1	+
YMR190C	chr13_4	E	7	SGS1	+
YMR206W	chr13_4	F	12		+
YMR215W	chr13_4	G	9	GAS3	+
YMR234W	chr13_5	A	4	RNH1	+
YMR241W	chr13_5	A	11	YHM2	+
YMR244W	chr13_5	B	2		+
YMR253C	chr13_5	B	11		+
YMR254C	chr13_5	B	12		+
YMR276W	chr13_5	D	10	DSK2	+
YMR278W	chr13_5	D	12	PGM3	+
YMR310C	chr13_5	G	12		+
YNL333W	chr14_1	A	7	SNZ2	+
YNL309W	chr14_1	C	7	STB1	+
YNL301C	chr14_1	D	3	RP28B	+?
YNL295W	chr14_1	D	9		+
YNL283C	chr14_1	E	9	STA3	+
YNL282W	chr14_1	E	10	POP3
YNL257C	chr14_1	G	11	SIP3	+
YNL254C	chr14_1	H	2	RTC4	+?
YNL205C	chr14_2	D	3		+
YNL204C	chr14_2	D	4	SPS18	+
YNL202W	chr14_2	D	5	SPS19	+
YNL201C	chr14_2	D	7	PSY2	+
YNL183C	chr14_2	F	1	NPR1	+
YNL159C	chr14_2	H	1	ASI2	+
YNL129W	chr14_3	B	7	NRK1	+
YNL077W	chr14_3	F	11	APJ1	+
YNL028W	chr14_4	C	2		+
YNL040W	chr14_4	D	1		+
YNR002C	chr14_4	E	1	FUN34	+
YNR010W	chr14_4	E	9	CSE2	+(w)
YNR049C	chr14_4	H	12	MSO1	+
YOR011W	chr15_1	A	11	AUS1	+?
YOR015W	chr15_1	B	3		+
YOR017W	chr15_1	B	5	PET127	+
YOR037W	chr15_1	D	1	CYC2	+?
YOR053W	chr15_1	E	5		+
YOR072W	chr15_1	F	12		+
YOR084W	chr15_1	G	12	LPX1	+
YOR130C	chr15_2	C	10	ARG11	+
YOR133W	chr15_2	D	1	EFT1	+
YOR153W	chr15_2	E	9	PDR5	+
YOR163W	chr15_2	F	7	DDP1	+
YOR170W	chr15_2	G	2		+
YOR193W	chr15_3	A	1	PEX27	+?
YOR234C	chr15_3	D	6	RPL37B	+?
YOR290C	chr15_4	A	2	SNF2	+?
YOR291W	chr15_4	A	3		±
YOR302W	chr15_4	B	2	CPA1-leader	+?
YOR304W	chr15_4	B	5	ISW2	+?
YOR305W	chr15_4	B	6	RRG7	+?
YOR338W	chr15_4	E	3		+?
YOR376W	chr15_4	H	5		+?
YOL081W	chr15_5	H	8	IRA2	+
YOL082W	chr15_5	H	9	ATG19	+
YPL261C	chr16_1	B	12		+
YPL249C	chr16_1	C	11	GYP5	+
YPL239W	chr16_1	D	9	YAR1	+?
YPL236C	chr16_1	D	12	ENV7	+
YPL230W	chr16_1	E	6	USV1	+
YPL206C	chr16_1	G	6	PGC1	+
YPL201C	chr16_1	G	11	YIG1	+?
YPL180W	chr16_2	A	8	TCO89	+?
YPL179W	chr16_2	A	9	PPQ1	+?
YPL178W	chr16_2	A	10	SAE1	+?
YPL177C	chr16_2	A	11	CUP9	+
YPL152W	chr16_2	C	12	RRD2	+(w)
YPL150W	chr16_2	D	2		+?
YPL140C	chr16_2	D	12	MKK2	+?
YPL116W	chr16_2	F	12	HOS3	+?
YPL106C	chr16_2	G	10	SSE1	+
YPL088W	chr16_3	A	4		+(w)
YPL062W	chr16_3	C	6		+
YPL058C	chr16_3	C	10	PDR12	+
YPL032C	chr16_3	E	12	SVL3	+
YPL026C	chr16_3	F	6	SKS1	+
YPL021W	chr16_3	F	11	SRD2(ECM23)	+
YPL009C	chr16_3	G	11		+
YPL003W	chr16_3	H	5	ULA1	+
YPR002W	chr16_3	H	9	PDH1	+
YPR038W	chr16_4	C	9	IRC16	+
YPR039W	chr16_4	C	10		+
YPR040W	chr16_4	C	11	TIP1	+
YPR052C	chr16_4	D	11	NHP6A	+
YPR059C	chr16_4	E	6		+
YPR060C	chr16_4	E	7	ARO7	+
YPR062W	chr16_4	E	9	FCY1	+
YPR120C	chr16_5	B	3	CLB5	+
YPR125W	chr16_5	B	8	YLH47	+
YPR129W	chr16_5	B	12	SCD6	+
YPR135W	chr16_5	C	6	POB1	+
YPR148C	chr16_5	D	7		+
YPR172W	chr16_5	F	7		+
YPR188C	chr16_5	G	11	MLC2	+
				Z3			367	391	216	220	213	177		1.66818e-05	1.83568e-05	1.22034e-05	1.57473e-05
				RT			0	0	0	201	185	259		0	0	0	0

## Sheet: Sheet9
Confirmation Test 3 of retrotransposition increased candidates
							SC-Met			YPD				Frequency
ORF	batch	row	col	gene			I	II	III	I	II	III		I	II	III	Average F.	Relative Fold
YCR037C	chr00_1	E	6	PHO87	+
YCR101C	Chr00_2	A	10		+
YER039C-A	Chr00_2	C	6		+
YGR259C	Chr00_3	A	7		+?
YIR019C	Chr00_3	E	1	MUC1	+?
YLR425W	chr00_4	C	4	TUS1	+?
YER119C	chr00_5	B	9	AVT6	+		2968	823	2605	310	240	283		4.7871e-05	1.71458e-05	4.60247e-05	3.70138e-05		2
YER130C	chr00_5	C	9	COM2	+
YMR053C	chr00_5	H	7	STB2	+		2342	0	0	331	298	277		3.53776e-05	/	/	3.538e-05		1.9
YOL087C	chr00_6	D	9	DUF1	+
YOL114C	chr00_6	F	12		+
YER088C	chr00_8	A	9	DOT6	+
YML095C	chr00_9	A	12	RAD10	+
YML095C-A	chr00_9	B	1		+
YML116W	chr00_9	C	12	ATR1	+		2394	0	2024	280	225	246		4.275e-05	/	4.11382e-05	4.195e-05		2.3
YML121W	chr00_9	D	6	GTR1	+
YMR135C	chr00_9	H	12	GID8	+?
YOL159C	chr00_10	H	5		+
YLR192C	chr00_11	C	8	HCR1	+
YML036W	chr00_11	E	5	CGI121	+
YPL224C	chr00_11	H	11	MMT2	+
YLR146C	chr00_12	G	9	SPE4	+
YLR286C	chr00_12	G	11	CTS1	+
YJL020C	chr00_13	B	8	BBC1	+
YJR008W	chr00_13	D	1	MHO1	+		1812	0	866	316	240	225		2.86709e-05	0	1.92444e-05	2.4e-05		1.3
YCR102W-A	chr00_14	A	3	MSC2	+
YDR537C	chr00_14	B	1		+		3	1289	0	315	297	181		/	2.17e-05	/	2.17e-05		1.2
YJL196C	chr00_14	F	1	ELO1	+
YBR168W	chr00_16	B	2	PEX32	+
YCR030C	chr00_16	C	4	SYP1	+
YNL085W	chr00_16	G	4	MKT1	+
YCR107W	chr00_17	A	5	AAD3	+
YDR502C	chr00_17	B	4	SAM2	+
YIR032C	chr00_17	E	9	DAL3	+
YNL142W	chr00_17	F	10	MEP2	+
YOR298C-A	chr00_17	H	3	MBF1	+
YOR302W	chr00_17	H	4	CPA1-leader	+
YPL004C	chr00_17	H	6	LSP1	+
YNL011C	chr00_18	C	1		+
YAL034C	chr1_1	D	2	FUN19	+		0	0	0	99	197	202		0	0	0	0		0	*
YAL019W	chr1_1	E	5	FUN30	+
YAL017W	chr1_1	E	7	FUN31	+
YAR031W	chr1_1	H	2	PRM9	+
YBL008W	chr2_1	A	10	HIR1	+
YBL009W	chr2_1	A	11
YBL054W	chr2_1	E	8	TOD6	+
YBL095W	chr2_2	A	1		+
YBR093C	chr2_3	B	4	PHO5	+?
YBR175W	chr2_4	A	3	SWD3	+
YCL047C	chr3_1	D	10		+
YDL002C	chr4_1	A	2	NHP10	+
YDL052C	chr4_1	E	5	SLC1	+		1063	1121	1164	301	246	248		1.76578e-05	2.27846e-05	2.34677e-05	2.13034e-05		1.2
YDL076C	chr4_1	G	5	RXT3	+
YDL128W	chr4_2	C	9	VCX1	+
YDL151C	chr4_2	E	9	BUD30	+
YDL155W	chr4_2	F	1	CLB3	+
YDL233W	chr4_3	D	6		+		0	659	1310	211	233	302		0	1.41416e-05	2.16887e-05	1.79e-05		1
YDL240W	chr4_3	E	1	LRG1	+		1145	926	1001	302	260	282		1.8957e-05	1.78077e-05	1.77482e-05	1.8171e-05
YDR003W	chr4_3	E	7	RCR2	+
YDR004W	chr4_3	E	8	RAD57	±
YDR008C	chr4_3	E	12		+
YDR015C	chr4_3	F	6		+
YDR032C	chr4_3	G	11	PST2	+
YDR033W	chr4_3	G	12	MRH1	+
YDR034C	chr4_3	H	1	LYS14	±
YDR043C	chr4_3	H	7	NRG1	+
YDR070C	chr4_4	B	9	FMP16	+
YDR095C	chr4_4	D	10		+
YDR107C	chr4_4	E	9	TMN2	+
YDR204W	chr4_5	E	11	COQ4	+
YDR248C	chr4_6	A	7		+
YDR258C	chr4_6	B	5	HSP78	+
YDR294C	chr4_6	E	5	DPL1	+?
YDR307W	chr4_6	F	6		+
YDR314C	chr4_6	G	1	RAD34	+		1334	0	2136	179	189	301		3.72626e-05	0	3.54817e-05	3.637e-05		2
YDR315C	chr4_6	G	2	IPK1	+
YDR330W	chr4_6	H	5	UBX5	+?
YDR348C	chr4_7	A	9		+		740	514	649	275	283	231		1.34545e-05	9.08127e-06	1.40476e-05	1.21945e-05		0.7
YDR350C	chr4_7	A	11	TCM10	+
YDR435C	chr4_7	H	11	PPM1	+		3550	3370	3792	311	284	293		5.7074e-05	5.9331e-05	6.47099e-05	6.03716e-05		3.3
YDR471W	chr4_8	C	9	RPL27B	+
YEL063C	chr5_2	F	5	CAN1	+
YFL011W	chr6_1	A	11	HXT10	+
YFR022W	chr6_1	H	1	ROG3	+
YGL003C	chr7_1	A	3	CDH1	+		551	539	417
YGL054C	chr7_1	E	5	ERV14	+
YGL085W	chr7_1	G	12	LCL3	+		1196	1271	1175	244	218	294		2.45082e-05	2.91514e-05	1.9983e-05	2.45475e-05		1.3
YGL170C	chr7_2	G	1	SPO74	+		0	1743	1218	199	332	270		0	2.625e-05	2.25556e-05	2.44e-05		1.3
YGL226W	chr7_3	C	9	MTC3	+
YGL248W	chr7_3	E	7	PDE1	+
YGL250W	chr7_3	E	9	RMR1	+
YGR001C	chr7_3	F	11	AML1	+
YGR044C	chr7_4	B	6	RME1	+		0	274	422	175	246	243		0	5.56911e-06	8.68313e-06	4.75074e-06		0.3
YGR066C	chr7_4	D	4		+
YGR068C	chr7_4	D	6	ART5	+
YGR125W	chr7_5	A	3		+		1374	1079	1199	320	242	268		2.14688e-05	2.22934e-05	2.23694e-05	2.20438e-05		1.2
YGR126W	chr7_5	A	4		+
YHL013C	chr8_1	D	2	OTU2	+		1105	837	344	292	189	186		1.89212e-05	2.21429e-05	9.24731e-06	1.67705e-05		0.9
YHR031C	chr8_1	G	10	RRM3	+
YHR037W	chr8_1	H	4	PUT2	+		1555	1749	1494	274	287	303		2.83759e-05	3.04704e-05	2.46535e-05	2.78333e-05		1.5
YHR049W	chr8_2	A	4	FSH1	+?
YHR075C	chr8_2	C	7	PPE1	+
YHR109W	chr8_2	F	5	CTM1	+?		1180	1280	2036	211	245	299		2.79621e-05	2.61224e-05	3.40468e-05	2.93771e-05		1.6
YHR120W	chr8_2	G	4	MSH1	+?(w)
YHR210C	chr8_3	F	12		+?
YIL040W	chr9_1	D	5	APQ12	+
YIL044C	chr9_1	D	9	AGE2	+
YIL119C	chr9_2	B	10	RPI1	+
YIL134W	chr9_2	D	1	FLX1	+
YIL168W	chr9_2	F	11	SDL1	+		2428	1742	1894	248	205	235		4.89516e-05	4.24878e-05	4.02979e-05	4.39124e-05		2.4
YIR005W	chr9_2	H	1	IST3	+		547	542	646	215	214	285		1.27209e-05	1.26636e-05	1.13333e-05	1.22393e-05		0.7
YJL206C-A	chr10_1	B	8	NCE101	+		774	894	1907	287	338	304		1.34843e-05	1.32249e-05	3.13651e-05	1.93581e-05		1.1
YJL189W	chr10_1	C	12	RPL46	+?		1622	1529	1713	340	291	228		2.38529e-05	2.62715e-05	3.75658e-05	2.92301e-05		1.6
YJL170C	chr10_1	E	7	ASG7	+?
YJL148W	chr10_1	G	5	RPA34	+?
YJL099W	chr10_2	C	4	CHS6	+
YJL063C	chr10_2	F	4	MRPL8	+
YJL051W	chr10_2	G	4	IRC8	+
YKL071W	chr11_1	F	12		+
YKL096W	chr11_2	A	1	CWP1	+		1577	1618	1173	338	321	379		2.33284e-05	2.52025e-05	1.54749e-05	2.13353e-05		1.2
YKL098W	chr11_2	A	4	MTC2	+?
YKL100C	chr11_2	A	6	YPF1	+?		1279	1011	1811	283	314	284		2.25972e-05	1.60987e-05	3.18838e-05	2.35266e-05		1.3
YKL143W	chr11_2	E	1	LTV1	+
YKL216W	chr11_3	C	2	URA1	+
YKR007W	chr11_3	D	2	MEH1	+
YKR017C	chr11_3	D	12		+		286	509	465
YLR017W	chr12_1	G	12	MEU1	+
YLR062C	chr12_2	C	9	BUD28	+
YLR067C	chr12_2	D	2	PET309	+		1299	1957	2546	241	289	298		2.69502e-05	3.38581e-05	4.27181e-05	3.45088e-05		1.9
YLR087C	chr12_2	E	10	CSF1	+
YLR090W	chr12_2	F	1	XDJ1	+
YLR102C	chr12_2	G	1	APC9	+		1220	968	1795	242	186	301		2.52066e-05	2.60215e-05	2.98173e-05	2.70151e-05		1.5
YLR122C	chr12_2	H	9		+
YLR203C	chr12_3	F	12	MSS51	+
YLR207W	chr12_3	G	4	HRD3	+		2176	2271	2603	235	263	273		4.62979e-05	4.31749e-05	4.7674e-05	4.57156e-05		2.5
YLR208W	chr12_3	G	5	SEC13
YLR254C	chr12_4	C	3	NDL1	+
YLR255C	chr12_4	C	4		+
YLR299W	chr12_4	G	1	ECM38	+
YLR300W	chr12_4	G	2	EXG1	+
YLR320W	chr12_4	H	9	MMS22	+
YLR333C	chr12_5	A	10	RPS25B	+
YLR345W	chr12_5	B	10		+
YLR399C	chr12_5	G	4	BDF1	+
YMR016C	chr13_2	F	3	SOK2	+
YMR017W	chr13_2	F	4		±
YMR032W	chr13_2	G	8	HOF1	+
YMR190C	chr13_4	E	7	SGS1	+
YMR206W	chr13_4	F	12		+
YMR215W	chr13_4	G	9	GAS3	+
YMR234W	chr13_5	A	4	RNH1	+
YMR241W	chr13_5	A	11	YHM2	+
YMR244W	chr13_5	B	2		+
YMR253C	chr13_5	B	11		+
YMR254C	chr13_5	B	12		+
YMR276W	chr13_5	D	10	DSK2	+
YMR278W	chr13_5	D	12	PGM3	+
YMR310C	chr13_5	G	12		+
YNL333W	chr14_1	A	7	SNZ2	+
YNL309W	chr14_1	C	7	STB1	+
YNL301C	chr14_1	D	3	RP28B	+?
YNL295W	chr14_1	D	9		+
YNL283C	chr14_1	E	9	STA3	+
YNL282W	chr14_1	E	10	POP3
YNL257C	chr14_1	G	11	SIP3	+
YNL254C	chr14_1	H	2	RTC4	+?
YNL205C	chr14_2	D	3		+
YNL204C	chr14_2	D	4	SPS18	+
YNL202W	chr14_2	D	5	SPS19	+
YNL201C	chr14_2	D	7	PSY2	+
YNL183C	chr14_2	F	1	NPR1	+
YNL159C	chr14_2	H	1	ASI2	+
YNL129W	chr14_3	B	7	NRK1	+
YNL077W	chr14_3	F	11	APJ1	+
YNL028W	chr14_4	C	2		+
YNL040W	chr14_4	D	1		+
YNR002C	chr14_4	E	1	FUN34	+
YNR010W	chr14_4	E	9	CSE2	+(w)
YNR049C	chr14_4	H	12	MSO1	+
YOR011W	chr15_1	A	11	AUS1	+?
YOR015W	chr15_1	B	3		+
YOR017W	chr15_1	B	5	PET127	+
YOR037W	chr15_1	D	1	CYC2	+?
YOR053W	chr15_1	E	5		+
YOR072W	chr15_1	F	12		+
YOR084W	chr15_1	G	12	LPX1	+
YOR130C	chr15_2	C	10	ARG11	+
YOR133W	chr15_2	D	1	EFT1	+
YOR153W	chr15_2	E	9	PDR5	+
YOR163W	chr15_2	F	7	DDP1	+
YOR170W	chr15_2	G	2		+
YOR193W	chr15_3	A	1	PEX27	+?
YOR234C	chr15_3	D	6	RPL37B	+?
YOR290C	chr15_4	A	2	SNF2	+?
YOR291W	chr15_4	A	3		±
YOR302W	chr15_4	B	2	CPA1-leader	+?
YOR304W	chr15_4	B	5	ISW2	+?
YOR305W	chr15_4	B	6	RRG7	+?
YOR338W	chr15_4	E	3		+?
YOR376W	chr15_4	H	5		+?
YOL081W	chr15_5	H	8	IRA2	+
YOL082W	chr15_5	H	9	ATG19	+
YPL261C	chr16_1	B	12		+
YPL249C	chr16_1	C	11	GYP5	+
YPL239W	chr16_1	D	9	YAR1	+?
YPL236C	chr16_1	D	12	ENV7	+
YPL230W	chr16_1	E	6	USV1	+
YPL206C	chr16_1	G	6	PGC1	+
YPL201C	chr16_1	G	11	YIG1	+?
YPL180W	chr16_2	A	8	TCO89	+?
YPL179W	chr16_2	A	9	PPQ1	+?
YPL178W	chr16_2	A	10	SAE1	+?
YPL177C	chr16_2	A	11	CUP9	+
YPL152W	chr16_2	C	12	RRD2	+(w)
YPL150W	chr16_2	D	2		+?
YPL140C	chr16_2	D	12	MKK2	+?
YPL116W	chr16_2	F	12	HOS3	+?
YPL106C	chr16_2	G	10	SSE1	+
YPL088W	chr16_3	A	4		+(w)
YPL062W	chr16_3	C	6		+
YPL058C	chr16_3	C	10	PDR12	+
YPL032C	chr16_3	E	12	SVL3	+
YPL026C	chr16_3	F	6	SKS1	+
YPL021W	chr16_3	F	11	SRD2(ECM23)	+
YPL009C	chr16_3	G	11		+
YPL003W	chr16_3	H	5	ULA1	+
YPR002W	chr16_3	H	9	PDH1	+
YPR038W	chr16_4	C	9	IRC16	+
YPR039W	chr16_4	C	10		+
YPR040W	chr16_4	C	11	TIP1	+
YPR052C	chr16_4	D	11	NHP6A	+
YPR059C	chr16_4	E	6		+
YPR060C	chr16_4	E	7	ARO7	+
YPR062W	chr16_4	E	9	FCY1	+
YPR120C	chr16_5	B	3	CLB5	+
YPR125W	chr16_5	B	8	YLH47	+
YPR129W	chr16_5	B	12	SCD6	+
YPR135W	chr16_5	C	6	POB1	+
YPR148C	chr16_5	D	7		+
YPR172W	chr16_5	F	7		+
YPR188C	chr16_5	G	11	MLC2	+
				Z3			1121	1305	1247	310	332	350		1.80806e-05	1.96536e-05	1.78143e-05	1.85162e-05
				RT			0	0	0	295	277	358		0	0	0	0

## Sheet: Sheet10
Confirmation Test 4 of retrotransposition increased candidates
							YPD Dilution			SC-Leu+GAL			Frequency					Fold
							I	II	III	I	II	III	I	II	III	Average F
ORF	batch	row	col	gene
YCR037C	chr00_1	E	6	PHO87	+
YCR101C	Chr00_2	A	10		+
YER039C-A	Chr00_2	C	6		+
YGR259C	Chr00_3	A	7		+?
YIR019C	Chr00_3	E	1	MUC1	+?
YLR425W	chr00_4	C	4	TUS1	+?
YER119C	chr00_5	B	9	AVT6	+
YER130C	chr00_5	C	9	COM2	+
YMR053C	chr00_5	H	7	STB2	+
YOL087C	chr00_6	D	9	DUF1	+
YOL114C	chr00_6	F	12		+
YER088C	chr00_8	A	9	DOT6	+
YML095C	chr00_9	A	12	RAD10	+
YML095C-A	chr00_9	B	1		+
YML116W	chr00_9	C	12	ATR1	+
YML121W	chr00_9	D	6	GTR1	+
YMR135C	chr00_9	H	12	GID8	+?
YOL159C	chr00_10	H	5		+
YLR192C	chr00_11	C	8	HCR1	+
YML036W	chr00_11	E	5	CGI121	+
YPL224C	chr00_11	H	11	MMT2	+
YLR146C	chr00_12	G	9	SPE4	+
YLR286C	chr00_12	G	11	CTS1	+
YJL020C	chr00_13	B	8	BBC1	+
YJR008W	chr00_13	D	1		+
YCR102W-A	chr00_14	A	3	MSC2	+
YDR537C	chr00_14	B	1		+
YJL196C	chr00_14	F	1	ELO1	+
YBR168W	chr00_16	B	2	PEX32	+
YCR030C	chr00_16	C	4	SYP1	+
YNL085W	chr00_16	G	4	MKT1	+
YCR107W	chr00_17	A	5	AAD3	+
YDR502C	chr00_17	B	4	SAM2	+
YIR032C	chr00_17	E	9	DAL3	+
YNL142W	chr00_17	F	10	MEP2	+
YOR298C-A	chr00_17	H	3	MBF1	+
YOR302W	chr00_17	H	4	CPA1-leader	+
YPL004C	chr00_17	H	6	LSP1	+
YNL011C	chr00_18	C	1		+
YAL034C	chr1_1	D	2	FUN19	+
YAL019W	chr1_1	E	5	FUN30	+
YAL017W	chr1_1	E	7	FUN31	+
YAR031W	chr1_1	H	2	PRM9	+
YBL008W	chr2_1	A	10	HIR1	+
YBL009W	chr2_1	A	11
YBL054W	chr2_1	E	8	TOD6	+
YBL095W	chr2_2	A	1		+
YBR093C	chr2_3	B	4	PHO5	+?		205	163	156	191	99	48	2.32927e-05	1.5184e-05	7.69231e-06	1.53897e-05		1.2
YBR175W	chr2_4	A	3	SWD3	+
YCL047C	chr3_1	D	10		+
YDL002C	chr4_1	A	2	NHP10	+
YDL052C	chr4_1	E	5	SLC1	+
YDL076C	chr4_1	G	5	RXT3	+
YDL128W	chr4_2	C	9	VCX1	+
YDL151C	chr4_2	E	9	BUD30	+
YDL155W	chr4_2	F	1	CLB3	+
YDL233W	chr4_3	D	6		+
YDL240W	chr4_3	E	1	LRG1	+
YDR003W	chr4_3	E	7	RCR2	+
YDR004W	chr4_3	E	8	RAD57	±
YDR008C	chr4_3	E	12		+
YDR015C	chr4_3	F	6		+
YDR032C	chr4_3	G	11	PST2	+
YDR033W	chr4_3	G	12	MRH1	+
YDR034C	chr4_3	H	1	LYS14	±
YDR043C	chr4_3	H	7	NRG1	+
YDR070C	chr4_4	B	9	FMP16	+
YDR095C	chr4_4	D	10		+
YDR107C	chr4_4	E	9	TMN2	+
YDR204W	chr4_5	E	11	COQ4	+
YDR248C	chr4_6	A	7		+
YDR258C	chr4_6	B	5	HSP78	+
YDR294C	chr4_6	E	5	DPL1	+?
YDR307W	chr4_6	F	6		+
YDR314C	chr4_6	G	1	RAD34	+
YDR315C	chr4_6	G	2	IPK1	+
YDR330W	chr4_6	H	5	UBX5	+?
YDR348C	chr4_7	A	9		+
YDR350C	chr4_7	A	11	TCM10	+
YDR435C	chr4_7	H	11	PPM1	+
YDR471W	chr4_8	C	9	RPL27B	+
YEL063C	chr5_2	F	5	CAN1	+
YFL011W	chr6_1	A	11	HXT10	+
YFR022W	chr6_1	H	1	ROG3	+
YGL003C	chr7_1	A	3	CDH1	+
YGL054C	chr7_1	E	5	ERV14	+
YGL085W	chr7_1	G	12	LCL3	+
YGL170C	chr7_2	G	1	SPO74	+
YGL226W	chr7_3	C	9	MTC3	+
YGL248W	chr7_3	E	7	PDE1	+
YGL250W	chr7_3	E	9	RMR1	+
YGR001C	chr7_3	F	11	AML1	+
YGR044C	chr7_4	B	6	RME1	+
YGR066C	chr7_4	D	4		+
YGR068C	chr7_4	D	6	ART5	+
YGR125W	chr7_5	A	3		+
YGR126W	chr7_5	A	4		+
YHL013C	chr8_1	D	2	OTU2	+
YHR031C	chr8_1	G	10	RRM3	+
YHR037W	chr8_1	H	4	PUT2	+
YHR049W	chr8_2	A	4	FSH1	+?
YHR075C	chr8_2	C	7	PPE1	+
YHR109W	chr8_2	F	5	CTM1	+?
YHR120W	chr8_2	G	4	MSH1	+?(w)
YHR210C	chr8_3	F	12		+?
YIL040W	chr9_1	D	5	APQ12	+
YIL044C	chr9_1	D	9	AGE2	+
YIL119C	chr9_2	B	10	RPI1	+
YIL134W	chr9_2	D	1	FLX1	+
YIL168W	chr9_2	F	11	SDL1	+
YIR005W	chr9_2	H	1	IST3	+
YJL206C-A	chr10_1	B	8	NCE101	+
YJL189W	chr10_1	C	12	RPL46	+?
YJL170C	chr10_1	E	7	ASG7	+?
YJL148W	chr10_1	G	5	RPA34	+?
YJL099W	chr10_2	C	4	CHS6	+
YJL063C	chr10_2	F	4	MRPL8	+
YJL051W	chr10_2	G	4	IRC8	+
YKL071W	chr11_1	F	12		+
YKL096W	chr11_2	A	1	CWP1	+
YKL098W	chr11_2	A	4	MTC2	+?
YKL100C	chr11_2	A	6	YPF1	+?
YKL143W	chr11_2	E	1	LTV1	+
YKL216W	chr11_3	C	2	URA1	+
YKR007W	chr11_3	D	2	MEH1	+
YKR017C	chr11_3	D	12		+
YLR017W	chr12_1	G	12	MEU1	+
YLR062C	chr12_2	C	9	BUD28	+
YLR067C	chr12_2	D	2	PET309	+
YLR087C	chr12_2	E	10	CSF1	+
YLR090W	chr12_2	F	1	XDJ1	+
YLR102C	chr12_2	G	1	APC9	+
YLR122C	chr12_2	H	9		+
YLR203C	chr12_3	F	12	MSS51	+
YLR207W	chr12_3	G	4	HRD3	+
YLR208W	chr12_3	G	5	SEC13
YLR254C	chr12_4	C	3	NDL1	+		362	323	321	186	188	134	1.28453e-05	1.45511e-05	1.04361e-05	1.26108e-05		0.95
YLR255C	chr12_4	C	4		+
YLR299W	chr12_4	G	1	ECM38	+		421	336	98	207	227	4?	1.22922e-05	1.68899e-05		1.459e-05		1.1
YLR300W	chr12_4	G	2	EXG1	+		308	330	369	331	251	261	2.68669e-05	1.90152e-05	1.76829e-05	2.11883e-05		1.6
YLR320W	chr12_4	H	9	MMS22	+		x	178	157	x	33/37	17/23
YLR333C	chr12_5	A	10	RPS25B	+		317	338	426	139	168	151	1.09621e-05	1.2426e-05	8.8615e-06	1.07499e-05		0.81
YLR345W	chr12_5	B	10		+		473	400	154	131	68	10	6.92389e-06	4.25e-06	1.62338e-06	4.26576e-06		0.32
YLR399C	chr12_5	G	4	BDF1	+		15	32	49	4	1	7
YMR016C	chr13_2	F	3	SOK2	+		423	335	336	223	137	179	1.31797e-05	1.02239e-05	1.33185e-05	1.22407e-05		0.92
YMR017W	chr13_2	F	4		±		305	263	279	196	205	121	1.60656e-05	1.94867e-05	1.08423e-05	1.54649e-05		1.2
YMR032W	chr13_2	G	8	HOF1	+		104	107	110	160	130	204	3.84615e-05	3.03738e-05	4.63636e-05	3.83997e-05		2.9
YMR190C	chr13_4	E	7	SGS1	+		223	252	314	48	41	66	5.38117e-06	4.06746e-06	5.25478e-06	4.90113e-06		0.37
YMR206W	chr13_4	F	12		+		329	398	246	123	195	189	9.3465e-06	1.22487e-05	1.92073e-05	1.36009e-05		1
YMR215W	chr13_4	G	9	GAS3	+		358	308	332	188	179	175	1.31285e-05	1.45292e-05	1.31777e-05	1.36118e-05		1
YMR234W	chr13_5	A	4	RNH1	+		152	262	128	22	139	4	3.61842e-06	1.32634e-05	/	8.44089e-06		0.64
YMR241W	chr13_5	A	11	YHM2	+
YMR244W	chr13_5	B	2		+
YMR253C	chr13_5	B	11		+
YMR254C	chr13_5	B	12		+
YMR276W	chr13_5	D	10	DSK2	+
YMR278W	chr13_5	D	12	PGM3	+
YMR310C	chr13_5	G	12		+
YNL333W	chr14_1	A	7	SNZ2	+
YNL309W	chr14_1	C	7	STB1	+
YNL301C	chr14_1	D	3	RP28B	+?
YNL295W	chr14_1	D	9		+
YNL283C	chr14_1	E	9	STA3	+
YNL282W	chr14_1	E	10	POP3
YNL257C	chr14_1	G	11	SIP3	+
YNL254C	chr14_1	H	2	RTC4	+?
YNL205C	chr14_2	D	3		+
YNL204C	chr14_2	D	4	SPS18	+
YNL202W	chr14_2	D	5	SPS19	+
YNL201C	chr14_2	D	7	PSY2	+
YNL183C	chr14_2	F	1	NPR1	+
YNL159C	chr14_2	H	1	ASI2	+
YNL129W	chr14_3	B	7	NRK1	+
YNL077W	chr14_3	F	11	APJ1	+
YNL028W	chr14_4	C	2		+
YNL040W	chr14_4	D	1		+
YNR002C	chr14_4	E	1	FUN34	+
YNR010W	chr14_4	E	9	CSE2	+(w)
YNR049C	chr14_4	H	12	MSO1	+
YOR011W	chr15_1	A	11	AUS1	+?
YOR015W	chr15_1	B	3		+
YOR017W	chr15_1	B	5	PET127	+
YOR037W	chr15_1	D	1	CYC2	+?
YOR053W	chr15_1	E	5		+
YOR072W	chr15_1	F	12		+
YOR084W	chr15_1	G	12	LPX1	+
YOR130C	chr15_2	C	10	ARG11	+
YOR133W	chr15_2	D	1	EFT1	+
YOR153W	chr15_2	E	9	PDR5	+
YOR163W	chr15_2	F	7	DDP1	+
YOR170W	chr15_2	G	2		+
YOR193W	chr15_3	A	1	PEX27	+?
YOR234C	chr15_3	D	6	RPL37B	+?
YOR290C	chr15_4	A	2	SNF2	+?
YOR291W	chr15_4	A	3		±
YOR302W	chr15_4	B	2	CPA1-leader	+?
YOR304W	chr15_4	B	5	ISW2	+?
YOR305W	chr15_4	B	6	RRG7	+?
YOR338W	chr15_4	E	3		+?
YOR376W	chr15_4	H	5		+?
YOL081W	chr15_5	H	8	IRA2	+
YOL082W	chr15_5	H	9	ATG19	+
YPL261C	chr16_1	B	12		+
YPL249C	chr16_1	C	11	GYP5	+
YPL239W	chr16_1	D	9	YAR1	+?
YPL236C	chr16_1	D	12	ENV7	+
YPL230W	chr16_1	E	6	USV1	+
YPL206C	chr16_1	G	6	PGC1	+
YPL201C	chr16_1	G	11	YIG1	+?
YPL180W	chr16_2	A	8	TCO89	+?
YPL179W	chr16_2	A	9	PPQ1	+?
YPL178W	chr16_2	A	10	SAE1	+?
YPL177C	chr16_2	A	11	CUP9	+
YPL152W	chr16_2	C	12	RRD2	+(w)
YPL150W	chr16_2	D	2		+?
YPL140C	chr16_2	D	12	MKK2	+?
YPL116W	chr16_2	F	12	HOS3	+?
YPL106C	chr16_2	G	10	SSE1	+
YPL088W	chr16_3	A	4		+(w)		152	262	128	22	139	4	3.61842e-06	1.32634e-05	7.8125e-07	5.88768e-06		0.45
YPL062W	chr16_3	C	6		+
YPL058C	chr16_3	C	10	PDR12	+		377	368	166	262	158	18	1.7374e-05	1.07337e-05	/	1.40539e-05		1.1
YPL032C	chr16_3	E	12	SVL3	+		329	301	399	180	148	165	1.36778e-05	1.22924e-05	1.03383e-05	1.21028e-05		0.92
YPL026C	chr16_3	F	6	SKS1	+		372	456	413	259	0?	341	1.74059e-05	/	2.06416e-05	1.903e-05		1.4
YPL021W	chr16_3	F	11	SRD2(ECM23)	+		114	283	262	11	153	157	2.41228e-06	1.35159e-05	1.49809e-05	1.0303e-05		0.78
YPL009C	chr16_3	G	11	RQC2	+		272	259	181	239	195	0?	2.19669e-05	1.88224e-05	/	2.04e-05		1.5
YPL003W	chr16_3	H	5	ULA1	+		435	303	332	217	259	329	1.24713e-05	2.13696e-05	2.47741e-05	1.95383e-05		1.5
YPR002W	chr16_3	H	9	PDH1	+		233	219	331	93	122	147	9.97854e-06	1.39269e-05	1.11027e-05	1.16694e-05		0.89
YPR038W	chr16_4	C	9	IRC16	+
YPR039W	chr16_4	C	10		+
YPR040W	chr16_4	C	11	TIP1	+
YPR052C	chr16_4	D	11	NHP6A	+
YPR059C	chr16_4	E	6		+
YPR060C	chr16_4	E	7	ARO7	+
YPR062W	chr16_4	E	9	FCY1	+
YPR120C	chr16_5	B	3	CLB5	+
YPR125W	chr16_5	B	8	YLH47	+
YPR129W	chr16_5	B	12	SCD6	+
YPR135W	chr16_5	C	6	POB1	+
YPR148C	chr16_5	D	7		+
YPR172W	chr16_5	F	7		+
YPR188C	chr16_5	G	11	MLC2	+
				Z3			389	333	308	188	214	141	1.20823e-05	1.60661e-05	1.14448e-05	1.31977e-05		1
				RT			421	466	452	0	0	0	0	0	0	0

[truncated: 3 more sheets: Sheet11, Sheet12, Sheet13]
