# Supplementary material for: A conserved role for the ESCRT membrane budding complex in LINE retrotransposition
Source: PLoS Genet. 2017 Jun 6;13(6):e1006837. doi: 10.1371/journal.pgen.1006837 (PMC5478143; doi:10.1371/journal.pgen.1006837)
Supplement: S2 Table — (XLSX) [file pgen.1006837.s010.xlsx]

## Sheet: Sheet1
		gene	experimental range [n=4]		retrotransposition frequency [x 10-6]	Zorro3 activity [% ± SD]
														experimental range [n=4]	retrotransposition frequency [x 10-6]	Zorro3 activity [% ± SD]
			YPD colonies	SC-Met colonies
	BY4741		601 - 945	243 - 608	24.5 ± 6.0	100 ± 23.0
	RT-negative control		450 - 995	0 - 0	0 ± 0	0 ± 0						WT	667 - 816	243-374	20.4 ± 1.9	100 ± 9.5
													601 - 945	355 - 438	25.0 ± 7.8	100 ± 31.2
	ESCRT-0	Hse1	713 - 794	155 - 199	11.4 ± 1.6	59.7 ± 8.2							626 - 747	284 - 375	23.3 ± 2.6	100 ± 11.3
		Vps27	363 - 475	9 - 15	1.2 ± 0.3	5.2 ± 1.3							620 -895	290 - 490	25.6 ± 10.4	100 ± 40.4
													716 - 932	263 - 361	19.2 ± 1.0	100 ± 5.3
	ESCRT-I	Mvb12	556 - 703	171 - 216	14.9 ± 3.1	64.0 ± 13.3							630 - 888	341 - 490	27.3 ± 8.2	100 ± 30.1
		Vps23	558 - 781	56 - 78	4.6 ± 0.6	17.9 ± 2.2							636 - 847	279 - 608	30.9 ± 10.2	100 ± 33.0
		Vps28	427 - 547	26 - 58	4.3 ± 1.3	15.7 ± 4.9								average:	24.5 ± 6.0	100 ± 23.0
		Vps37	497 - 707	43 - 77	5.1 ± 1.2	21.8 ± 5.3
	ESCRT-II	Snf8	349 - 473	5 - 33	2.2 ± 1.3	8.1 ± 5.0
		Vps25	296 - 341	12 - 28	3.1 ± 0.9	12.0 ± 3.5						RT	527 - 639	0 - 0
		Vps36	296 - 404	18 - 36	3.8 ± 1.1	15.0 ± 4.2							505 - 908	0 - 0
													450 - 995	0 - 0
	ESCRT-III	Bro1	178 - 286	0 - 3	0.3 ± 0.3	1.7 ± 1.5							764 - 875	0 - 0
		Did2	439 - 490	0 - 0	0 ± 0	0 ± 0							604 - 683	0 - 0
		Ist1	523 - 921	360 - 570	31.5 ± 15.4	125.9 ± 61.7
		Snf7	292 - 580	1 - 6	0.4 ± 0.2	1.9 ± 0.9
		Vps2	203 - 416	4 - 8	1.0 ± 0.3	4.8 ± 1.3
		Vps20	618 - 702	8 - 18	1.0 ± 0.3	4.8 ± 1.7
		Vps24	255 - 420	4 - 9	0.9 ± 0.1	4.4 ± 0.7
		Vps60	429 - 618	9 - 21	1.4 ± 0.7	5.7 ± 3.0
		Doa4	33 - 197	0 - 2	0.1 ± 0.2	0.5 ± 0.9
	Vps4/Vta1	Vps4	146 - 246	0 - 2	0.2 ± 0.3	0.7 ± 1.0
		Vta1	367 - 657	35 - 390	14.5 ± 11.7	62.2 ± 50.2
