# Supplementary material for: A conserved role for the ESCRT membrane budding complex in LINE retrotransposition
Source: PLoS Genet. 2017 Jun 6;13(6):e1006837. doi: 10.1371/journal.pgen.1006837 (PMC5478143; doi:10.1371/journal.pgen.1006837)
Supplement: S3 Table — The indicated strains were transformed with p415GAL-lacZ and induced with galactose to express β-galactosidase. Uninduced (wt BY4741 strain grown in glucose) β-galactosidase activity was subtracted from all readings to account for background. Background corrected β-galactosidase activity in knockout strains were normalized to background corrected β-galactosidase activity in wt BY4741 strains. Strains with a null ESCRT gene are highlighted in yellow. If tested, the quantitative retrotransposition frequency for each strain is listed. The retrotransposition frequencies are taken from S1 Table, sheets 3–13. (XLSX) [file pgen.1006837.s011.xlsx]

## Sheet: Sheet1
Supplementary Table S3
10/21/2011 plate #1
		OD420
plate location	gene name	1	2	3	Average	Average (background corrected)	Relative B-Gal activity	Relative Zorro3 retrotransposition activity
	wt BY4741 - glucose (background)	0.0496	0.0494	0.051	0.05
	wt BY4741 - galactose	0.2464	0.2484	0.2458	0.246867	0.196867	1
chr16_1/G11	YIG1	0.3989	0.4136	0.4082	0.4069	0.3569	1.8129
chr16_3/E12	SVL3	0.2983	0.2986	0.2938	0.2969	0.2469	1.25415	0.92
chr13_5/G12	YMR310C	0.2604	0.271	0.2642	0.2652	0.2152	1.09313	1.5
chr16_1/B12	YPL261C	0.2403	0.2319	0.2359	0.236033	0.186033	0.944971
chr12_1/H7	UBR2	0.0599	0.0679	0.065	0.0642667	0.0142667	0.0724687
chr13_5/D9	BUL1	0.1898	0.1919	0.2047	0.195467	0.145467	0.73891	0.95
chr14_2/D3	YNL205C	0.2723	0.2599	0.2672	0.266467	0.216467	1.09956	1
chr16_3/H6	SNF8	0.136	0.1346	0.1351	0.135233	0.0852333	0.43295	0.08
chr14_3/F11	APJ1	0.2554	0.2631	0.2612	0.2599	0.2099	1.0662
chr13_5/C3	PET111	0.0581	0.0591	0.0588	0.0586667	0.00866667	0.044023	0
chr00_6/B7	VPS20	0.1574	0.1499	0.1489	0.152067	0.102067	0.518456	0.02
chr4_2/G1	NRP1	0.2403	0.2534	0.2442	0.245967	0.195967	0.995428
chr4_2/C9	VCX1	0.3628	0.3786	0.3717	0.371033	0.321033	1.63071	0.14
chr16_3/D5	ARL3	0.4255	0.4448	0.4462	0.438833	0.388833	1.97511	0.29
chr4_2/F1	CLB3	0.2932	0.3057	0.3082	0.302367	0.252367	1.28192	2.5
chr12_1/H8	SNF7	0.1046	0.1075	0.1083	0.1068	0.0568	0.28852	0.005
chr00_9/E7	SNO1	0.1565	0.1564	0.1542	0.1557	0.1057	0.536912	0.64
chr14_2/F1	NPR1	0.2047	0.2115	0.2136	0.209933	0.159933	0.812394	0.83
chr13_5/D12	PGM3	0.2706	0.2618	0.267	0.266467	0.216467	1.09956	2
chr15_5/C5	TLG2	0.3325	0.3381	0.3357	0.335433	0.285433	1.44988	0.42
chr00_13/D1	MHO1	0.2391	0.2471	0.2411	0.242433	0.192433	0.977481	1.3
chr16_3/H11	AIM45	0.3766	0.3779	0.3877	0.380733	0.330733	1.67999	0.64
chr16_1/D12	ENV7	0.2077	0.2146	0.218	0.213433	0.163433	0.830173
chr15_5/H9	ATG19	0.2903	0.3042	0.3022	0.2989	0.2489	1.26431
chr00_5/H7	STB2	0.2211	0.2271	0.2334	0.2272	0.1772	0.900102	1.9
chr13_5/A4	RNH1	0.3392	0.3489	0.3521	0.346733	0.296733	1.50728	1.5
chr14_2/H1	ASI2	0.3311	0.3353	0.34	0.335467	0.285467	1.45005	0.96
chr16_1/G10	AFT2	0.2748	0.2836	0.2793	0.279233	0.229233	1.16441	0.001
chr00_13/G9	OSM1	0.3265	0.318	0.3205	0.321667	0.271667	1.37995	0
chr16_1/E6	USV1	0.202	0.2094	0.2079	0.206433	0.156433	0.794616
10/21/2011 plate #2
	wt BY4741 - glucose (background)	0.0498	0.0503	0.0502	0.0501
	wt BY4741 - galactose	0.2696	0.263	0.2612	0.2646	0.2145	1
chr00_9/E8	SNZ1	0.2463	0.2437	0.2461	0.245367	0.195267	0.910334
chr16_3/H5	ULA1	0.2637	0.266	0.2652	0.264967	0.214867	1.00171	1.5
chr13_5/B9	HOR7	0.4091	0.4037	0.413	0.4086	0.3585	1.67133
chr00_3/G5	DID2	0.2404	0.2292	0.2306	0.2334	0.1833	0.854545	0
chr00_5/B9	AVT6	0.2194	0.2274	0.2417	0.2295	0.1794	0.836364	2
chr13_5/G5	YMR304C-A	0.2617	0.2575	0.2643	0.261167	0.211067	0.983994	1.06
chr00_6/D9	DUF1	0.2681	0.2775	0.2785	0.2747	0.2246	1.04709
chr4_2/F6	DHH1	0.2575	0.2512	0.257	0.255233	0.205133	0.956333	0.01
chr00_13/A3	COX16	0.0601	0.0637	0.0587	0.0608333	0.0107333	0.0500389
chr00_9/B1	YML095C-A	0.1087	0.1056	0.1123	0.108867	0.0587667	0.27397	0.2
chr00_9/A3	DAK1	0.4094	0.4054	0.396	0.4036	0.3535	1.64802	0.53
chr00_9/F6	KU80	0.279	0.2806	0.2858	0.2818	0.2317	1.08019	0.68
chr13_5/D10	DSK2	0.2163	0.228	0.222	0.2221	0.172	0.801865	2.4
chr00_3/D8	YHR039C-B	0.2579	0.2539	0.2566	0.256133	0.206033	0.960528
chr00_9/D6	GTR1	0.2231	0.2242	0.223	0.223433	0.173333	0.808081	0.03
chr4_2/G9	AIR2	0.2718	0.2775	0.2679	0.2724	0.2223	1.03636
chr13_5/C10	CUE1	0.1009	0.101	0.1002	0.1007	0.0506	0.235897	0.36
chr14_2/E6	YNL190W	0.1995	0.1913	0.1949	0.195233	0.145133	0.676612	0.5
chr13_5/B2	YMR244W	0.3233	0.3148	0.325	0.321033	0.270933	1.26309	1.9
chr00_3/C12	MAL13	0.2197	0.2247	0.2213	0.2219	0.1718	0.800932
chr16_1/H12	PSO5	0.3019	0.3105	0.3075	0.306633	0.256533	1.19596	1.13
chr16_3/F6	SKS1	0.3012	0.3086	0.2883	0.299367	0.249267	1.16208	1.4
chr12-1/G12	MEU1	0.2711	0.2585	0.2612	0.2636	0.2135	0.995338
chr00_6/F12	PTH4	0.2777	0.2793	0.2802	0.279067	0.228967	1.06744	1.1
chr14_2/C5	IES2	0.2393	0.2475	0.2365	0.2411	0.191	0.890443
chr00_9/A12	RAD10	0.222	0.2197	0.2178	0.219833	0.169733	0.791298	1.5
chr13_5/B11	YMR253C	0.1741	0.1757	0.1716	0.1738	0.1237	0.57669
chr16_3/C10	PDR12	0.1913	0.2005	0.1971	0.1963	0.1462	0.681585	1.1
chr00_3/C6	BGL2	0.1895	0.191	0.1961	0.1922	0.1421	0.662471
chr16_3/G11	RQC2	0.3077	0.2766	0.2875	0.2906	0.2405	1.12121	1.5
