# Supplementary material for: A conserved role for the ESCRT membrane budding complex in LINE retrotransposition
Source: PLoS Genet. 2017 Jun 6;13(6):e1006837. doi: 10.1371/journal.pgen.1006837 (PMC5478143; doi:10.1371/journal.pgen.1006837)
Supplement: S4 Table — Data used to make Fig 3C. The numbers used for the histogram in Fig 3C are highlighted in yellow. (XLSX) [file pgen.1006837.s012.xlsx]

## Sheet: Sheet1
TABLE S4
	ALIX retro 8/13/12
										COMBINED
		sample #	G418R colonies (retrotransposition)	average G418R colonies (retrotransposition)	std dev	Retrotransposition relative to average siscramble	average relative retrotransposition	relative std dev			sample #	Retrotransposition relative to average siscramble	siRNA toxicity factor	relative Retrotransposition normalized for toxicity	average normalized relative retrotransposition	std dev
	pJM101/L1.3	1	465	462.333	36.074	0.982394	0.976761	0.152213		siscramble + pJM101/L1.3	1	1.02887	1	1.02887	1	0.0572106
		2	497			1.05					2	1.00352		1.00352
		3	425			0.897887					3	0.967606		0.967606
	siscramble + pJM101/L1.3	1	487	473.333	14.5717	1.02887	1	0.0307852			4	1.10629		1.10629
		2	475			1.00352					5	0.950108		0.950108					average normalized relative retrotransposition	std dev
		3	458			0.967606					6	0.943601		0.943601				siscramble + pJM101/L1.3	1	0.0572106
	siscramble + pJM105/L1.3	1	0	0	0	0	0	0			7	1.02689		1.02689				siscramble + pJM105/L1.3	0	0
		2	0			0					8	1.0424		1.0424				siALIX + pJM101/1.3	0.328558	0.0266979
		3	0			0					9	0.930714		0.930714				siCHMP6 + pJM101/L1.3	0.0604773	0.0267689
	siALIX + pJM101/1.3	1	113	111.667	9.07377	0.238732	0.235915	0.0191699		siscramble + pJM105/L1.3	1	0	1	0	0	0		siCHMP3 + pJM101/1.3	0.194345	0.0487647
		2	120			0.253521					2	0		0
		3	102			0.215493					3	0		0
											4	0		0
											5	0		0
											6	0		0
											7	0		0
	CHMP6 and CHMP3 retro 7/3/12										8	0		0
		sample #	G418R colonies (retrotransposition)	average G418R colonies (retrotransposition)	std dev	Retrotransposition relative to average siscramble	average relative retrotransposition	relative std dev			9	0		0
	pJM101/L1.3	1	248	299	46.8081	1.61388	1.94577	0.304608		siALIX + pJM101/1.3	1	0.238732	0.718033	0.332481	0.328558	0.0266979
		2	309			2.01085					2	0.253521		0.353077
		3	340			2.21258					3	0.215493		0.300116
	siscramble + pJM101/L1.3	4	170	153.667	14.1539	1.10629	1	0.0921079		siCHMP6 + pJM101/L1.3	1	0.0911063	0.868852	0.104858	0.0604773	0.0267689
		5	146			0.950108					2	0.0520607		0.059919
		6	145			0.943601					3	0.0650759		0.0748987
	siscramble + pJM105/L1.3	4	0	0	0	0	0	0			4	0.0465357		0.0535599
		5	0			0					5	0.0341262		0.0392773
		6	0			0					6	0.0263702		0.0303506
	siCHMP6 + pJM101/L1.3	1	14	10.6667	3.05505	0.0911063	0.0694143	0.019881		siCHMP3 + pJM101/1.3	1	0.0845987	0.604372	0.139978	0.194345	0.0487647
		2	8			0.0520607					2	0.156182		0.258421
		3	10			0.0650759					3	0.136659		0.226118
	siCHMP3 + pJM101/1.3	1	13	19.3333	5.68624	0.0845987	0.125813	0.0370037			4	0.100827		0.16683
		2	24			0.156182					5	0.136505		0.225862
		3	21			0.136659					6	0.089969		0.148864
	CHMP6 and CHMP3 retro 8/7/12
		sample #	G418R colonies (retrotransposition)	average G418R colonies (retrotransposition)	std dev	Retrotransposition relative to average siscramble	average relative retrotransposition	relative std dev
	pJM101/L1.3	1	561	588.667	25.1064	0.870217	0.913133	0.0389448
		2	610			0.946225
		3	595			0.922958
	siscramble + pJM101/L1.3	4	662	644.667	39.0043	1.02689	1	0.060503
		5	672			1.0424					average relative G418R colonies (siRNA toxicity factor)	relative std dev
		6	600			0.930714				untransfected	0	0
	siscramble + pJM105/L1.3	7	0	0	0	0	0	0		pcDNA3	0.956284	0.107265
		8	0			0				pcDNA3 + siscramble	1	0.0459016
		9	0			0				pcDNA3 + siALIX	0.718033	0.0714574
	siCHMP6 + pJM101/L1.3	4	30	23	6.55744	0.0465357	0.0356774	0.0101718		pcDNA3 + siALIX	0.868852	0.0369489
		5	22			0.0341262				pcDNA3 + siCHMP3	0.604372	0.0304642
		6	17			0.0263702
	siCHMP3 + pJM101/1.3	4	65	70.3333	15.695	0.100827	0.1091	0.0243459
		5	88			0.136505
		6	58			0.089969
	pcDNA3 siRNA toxicity assay
		sample #	G418R colonies	average G418R colonies	std dev	G418R colonies relative to average siscramble	average relative G418R colonies (siRNA toxicity factor)	relative std dev
	untransfected	1	0	0	0	0	0	0
		2	0			0
		3	0			0
	pcDNA3	1	308	291.667	32.7159	1.00984	0.956284	0.107265
		2	313			1.02623
		3	254			0.832787
	pcDNA3 + siscramble	1	311	305	14	1.01967	1	0.0459016
		2	315			1.03279
		3	289			0.947541
	pcDNA3 + siALIX	1	209	219	21.7945	0.685246	0.718033	0.0714574
		2	244			0.8
		3	204			0.668852
	pcDNA3 + siCHMP6	1	271	265	11.2694	0.888525	0.868852	0.0369489
		2	252			0.82623
		3	272			0.891803
	pcDNA3 + siCHMP3	1	180	184.333	9.29157	0.590164	0.604372	0.0304642
		2	178			0.583607
		3	195			0.639344
