# Supplementary material for: A conserved role for the ESCRT membrane budding complex in LINE retrotransposition
Source: PLoS Genet. 2017 Jun 6;13(6):e1006837. doi: 10.1371/journal.pgen.1006837 (PMC5478143; doi:10.1371/journal.pgen.1006837)
Supplement: S5 Table — Data used to make Fig 3D. The numbers used for the histograms in Fig 3D are highlighted in yellow. (XLSX) [file pgen.1006837.s013.xlsx]

## Sheet: Sheet1
Table S5
8/31/12 assay									COMBINED DATA
	sample #	G418R colonies (retrotransposition)	average G418R colonies (retrotransposition)	std dev	Retrotransposition relative to average pJM101/L1.3 + pEF + siscramble	average relative retrotransposition	relative std dev			sample #	Retrotransposition relative to average pJM101/L1.3 + pEF + siscramble	average relative retrotransposition	relative std dev
pJM101/1.3	1	225	231.667	22.745	1.71756	1.76845	0.172728		pJM101/L1.3 + pEF + siscramble	1	1.08397	1	0.269046
	2	257			1.96183					2	1.29771
	3	213			1.62595					3	0.618321
pJM105/L1.3 + pEF + siscramble	1	0	0	0	0	0	0			4	1.4129
	2	0			0					5	0.832258					average relative retrotransposition	relative std dev
	3	0			0					6	0.754839				pJM101/L1.3 + pEF + siscramble	1	0.269046
pJM101/L1.3 + pEF + siscramble	1	142	131	45.5082	1.08397	1	0.347391			7	1.20833				pJM101/L1.3 + pEF + siALIX	0.182669	0.0533025
	2	170			1.29771					8	0.979167				pJM101/L1.3 + pEF-s19465mut1 (resistant ALIX cDNA) + siscramble	0.696251	0.171293
	3	81			0.618321					9	0.8125				pJM101/L1.3 + pEF-s19465mut1 (resistant ALIX cDNA) + siALIX	0.542272	0.139555
pJM101/L1.3 + pEF + siCHMP3	1	11	10.6667	6.50641	0.0839695	0.0814249	0.0496672		pJM101/L1.3 + pEF + siALIX	1	0.154839	0.182669	0.0533025
	2	17			0.129771					2	0.251613
	3	4			0.0305344					3	0.154839
pJM101/L1.3 + pEF-s28474mut1 (resistant CHMP3 cDNA) + siscramble	1	119	133.667	20.4287	0.908397	1.02036	0.155945			4	0.173611
	2	157			1.19847					5	0.243056
	3	125			0.954198					6	0.118056
pJM101/L1.3 + pEF-s28474mut1 (resistant CHMP3 cDNA) + siCHMP3	1	104	117.333	21.3854	0.793893	0.895674	0.163247		pJM101/L1.3 + pEF + CHMP6	1	0.0774194	0.0473044	0.032102
	2	142			1.08397					2	0.0967742
	3	106			0.80916					3	0.0193548				pJM101/L1.3 + pEF + siscramble	1	0.269046
										4	0.0347222				pJM101/L1.3 + pEF + siCHMP6	0.0473044	0.032102
										5	0.0347222				pJM101/L1.3 + pEF-s35990mut1 (resistant CHMP6 cDNA) + siscramble	0.317764	0.114234
11/8/12 assay										6	0.0208333				pJM101/L1.3 + pEF-s35990mut1 (resistant CHMP6 cDNA) + siCHMP6	0.0683094	0.0297349
	sample #	G418R colonies (retrotransposition)	average G418R colonies (retrotransposition)	std dev	Retrotransposition relative to average pJM101/L1.3 + pEF + siscramble	average relative retrotransposition	relative std dev		pJM101/L1.3 + pEF + siCHMP3	1	0.0839695	0.128416	0.0602018
pJM101/1.3	4	74	84.6667	20.232	1.43226	1.63871	0.391587			2	0.129771
	5	108			2.09032					3	0.0305344
	6	72			1.39355					4	0.135484
pJM105/L1.3 + pEF + siscramble	4	0	0	0	0	0	0			5	0.251613
	5	0			0					6	0.135484
	6	0			0					7	0.118056
pJM101/L1.3 + pEF + siscramble	4	73	51.6667	18.5831	1.4129	1	0.359674			8	0.104167
	5	43			0.832258					9	0.166667
	6	39			0.754839				pJM101/L1.3 + pEF-s19465mut1 (resistant ALIX cDNA) + siscramble	1	0.716129	0.696251	0.171293		pJM101/L1.3 + pEF + siscramble	1	0.269046
pJM101/L1.3 + pEF + siALIX	1	8	9.66667	2.88675	0.154839	0.187097	0.0558726			2	0.735484				pJM101/L1.3 + pEF + siCHMP3	0.128416	0.0602018
	2	13			0.251613					3	0.406452				pJM101/L1.3 + pEF-s28474mut1 (resistant CHMP3 cDNA) + siscramble	0.60914	0.321041
	3	8			0.154839					4	0.618056				pJM101/L1.3 + pEF-s28474mut1 (resistant CHMP3 cDNA) + siCHMP3	0.692131	0.213249
pJM101/L1.3 + pEF + CHMP6	1	4	3.33333	2.08167	0.0774194	0.0645161	0.0402903			5	0.791667
	2	5			0.0967742					6	0.909722
	3	1			0.0193548				pJM101/L1.3 + pEF-s19465mut1 (resistant ALIX cDNA)+ siALIX	1	0.464516	0.542272	0.139555
pJM101/L1.3 + pEF + siCHMP3	4	7	9	3.4641	0.135484	0.174194	0.0670471			2	0.464516
	5	13			0.251613					3	0.387097
	6	7			0.135484					4	0.75
pJM101/L1.3 + pEF-s19465mut1 (resistant ALIX cDNA) + siscramble	1	37	32	9.53939	0.716129	0.619355	0.184633			5	0.673611
	2	38			0.735484					6	0.513889
	3	21			0.406452				pJM101/L1.3 + pEF-s35990mut1 (resistant CHMP6 cDNA)+ siscramble	1	0.251613	0.317764	0.114234
pJM101/L1.3 + pEF-s19465mut1 (resistant ALIX cDNA)+ siALIX	1	24	22.6667	2.3094	0.464516	0.43871	0.0446981			2	0.251613
	2	24			0.464516					3	0.174194
	3	20			0.387097					4	0.444444
pJM101/L1.3 + pEF-s35990mut1 (resistant CHMP6 cDNA)+ siscramble	1	13	11.6667	2.3094	0.251613	0.225806	0.0446981			5	0.458333
	2	13			0.251613					6	0.326389
	3	9			0.174194				pJM101/L1.3 + pEF-s35990mut1 (resistant CHMP6 cDNA)+ siCHMP6	1	0.116129	0.0683094	0.0297349
pJM101/L1.3 + pEF-s35990mut1 (resistant CHMP6 cDNA)+ siCHMP6	1	6	4.66667	1.1547	0.116129	0.0903226	0.022349			2	0.0774194
	2	4			0.0774194					3	0.0774194
	3	4			0.0774194					4	0.0555556
pJM101/L1.3 + pEF-s28474mut1 (resistant CHMP3 cDNA) + siscramble	4	22	19.3333	2.51661	0.425806	0.374194	0.0487086			5	0.0555556
	5	17			0.329032					6	0.0277778
	6	19			0.367742				pJM101/L1.3 + pEF-s28474mut1 (resistant CHMP3 cDNA) + siscramble	1	0.908397	0.60914	0.321041
pJM101/L1.3 + pEF-s28474mut1 (resistant CHMP3 cDNA) + siCHMP3	4	28	34.3333	10.116	0.541935	0.664516	0.195793			2	1.19847
	5	46			0.890323					3	0.954198
	6	29			0.56129					4	0.425806
										5	0.329032
										6	0.367742
6/27/13 assay										7	0.375
	sample #	G418R colonies (retrotransposition)	average G418R colonies (retrotransposition)	std dev	Retrotransposition relative to average pJM101/L1.3 + pEF + siscramble	average relative retrotransposition	relative std dev			8	0.458333
untransfected	1	0	0	0	0	0	0			9	0.465278
	2	0			0				pJM101/L1.3 + pEF-s28474mut1 (resistant CHMP3 cDNA) + siCHMP3	1	0.793893	0.692131	0.213249
	3	0			0					2	1.08397
pJM105/L1.3 + pEF + siscramble	7	0	0	0	0	0	0			3	0.80916
	8	0			0					4	0.541935
	9	0			0					5	0.890323
pJM101/L1.3 + pEF + siscramble	7	174	144	28.6182	1.20833	1	0.198737			6	0.56129
	8	141			0.979167					7	0.423611
	9	117			0.8125					8	0.534722
pJM101/L1.3 + pEF + siALIX	4	25	25.6667	9.0185	0.173611	0.178241	0.0626285			9	0.590278
	5	35			0.243056
	6	17			0.118056
pJM101/L1.3 + pEF + siCHMP6	4	5	4.33333	1.1547	0.0347222	0.0300926	0.00801875
	5	5			0.0347222
	6	3			0.0208333
pJM101/L1.3 + pEF + siCHMP3	7	17	18.6667	4.72582	0.118056	0.111111	0.0328182
	8	15			0.104167
	9	24			0.166667
pJM101/L1.3 + pEF-s19465mut1 (resistant ALIX cDNA) + siscramble	4	89	111.333	21.1266	0.618056	0.773148	0.146713
	5	114			0.791667
	6	131			0.909722
pJM101/L1.3 + pEF-s19465mut1 (resistant ALIX cDNA) + siALIX	4	108	93	17.3494	0.75	0.645833	0.120482
	5	97			0.673611
	6	74			0.513889
pJM101/L1.3 + pEF-s35990mut1 (resistant CHMP6 cDNA) + siscramble	4	64	59	10.4403	0.444444	0.409722	0.0725021
	5	66			0.458333
	6	47			0.326389
pJM101/L1.3 + pEF-s35990mut1 (resistant CHMP6 cDNA) + siCHMP6	4	8	6.66667	2.3094	0.0555556	0.0462963	0.0160375
	5	8			0.0555556
	6	4			0.0277778
pJM101/L1.3 + pEF-s28474mut1 (resistant CHMP3 cDNA) + siscramble	7	54	62.3333	7.23418	0.375	0.43287	0.0502373
	8	66			0.458333
	9	67			0.465278
pJM101/L1.3 + pEF-s28474mut1 (resistant CHMP3 cDNA) + siCHMP3	7	61	74.3333	12.2202	0.423611	0.516204	0.0848625
	8	77			0.534722
	9	85			0.590278
