# Supplementary material for: A conserved role for the ESCRT membrane budding complex in LINE retrotransposition
Source: PLoS Genet. 2017 Jun 6;13(6):e1006837. doi: 10.1371/journal.pgen.1006837 (PMC5478143; doi:10.1371/journal.pgen.1006837)
Supplement: S6 Table — Data used to make Fig 4E. The numbers used for the histogram in Fig 4E are highlighted in yellow. (XLSX) [file pgen.1006837.s014.xlsx]

## Sheet: Sheet1
Table S6
9/6/2012 assays										COMBINED DATA
	sample #	G418R colonies (retrotransposition)	average G418R colonies (retrotransposition)	std dev	Retrotransposition relative to average pJM101/L1.3	average relative retrotransposition	relative std dev					Retrotransposition relative to average pJM101/L1.3	average relative retrotransposition	relative std dev
pJM105/L1.3	1	0	0	0	0	0	0			pJM101/L1.3	1	0.994303	1	0.0503599
	2	0			0						2	1.01062
	3	0			0						3	0.99508
pJM101/L1.3	1	1280	1287.33	11.8462	0.994303	1	0.00920215				4	1.03149
	2	1301			1.01062						5	1.07305					average relative retrotransposition	relative std dev
	3	1281			0.99508						6	0.895466				pJM101/L1.3	1	0.0503599
pJM101/L1.3-Y282A	1	221	200.667	27.0247	0.171673	0.155878	0.0209928				7	0.987179				pJM101/L1.3-Y282A	0.1264	0.0318123
	2	211			0.163905						8	1.01282				pJM105/L1.3	0	0
	3	170			0.132056					pJM101/L1.3-Y282A	1	0.171673	0.1264	0.0318123
											2	0.163905
											3	0.132056
10/22/12 assays											4	0.105793
	sample #	G418R colonies (retrotransposition)	average G418R colonies (retrotransposition)	std dev	Retrotransposition relative to average pJM101/L1.3	average relative retrotransposition	relative std dev				5	0.0944584
pJM105/L1.3	4	0	0	0	0	0	0				6	0.0869018
	5	0			0						7	0.145299
	6	0			0						8	0.111111
pJM101/L1.3	4	273	264.667	24.5832	1.03149	1	0.0928836			pJM105/L1.3	1	0	0	0
	5	284			1.07305						2	0
	6	237			0.895466						3	0
pJM101/L1.3-Y282A	4	28	25.3333	2.51661	0.105793	0.0957179	0.00950861				4	0
	5	25			0.0944584						5	0
	6	23			0.0869018						6	0
10/13/14 assays
	sample #	G418R colonies (retrotransposition)	average G418R colonies (retrotransposition)	std dev	Retrotransposition relative to average pJM101/L1.3	average relative retrotransposition	relative std dev
pJM101/L1.3	7	462	468	8.48528	0.987179	1	0.0181309
	8	474			1.01282
pJM101/L1.3-Y282A	7	68	60	11.3137	0.145299	0.128205	0.0241746
	8	52			0.111111
