# Supplementary material for: A conserved role for the ESCRT membrane budding complex in LINE retrotransposition
Source: PLoS Genet. 2017 Jun 6;13(6):e1006837. doi: 10.1371/journal.pgen.1006837 (PMC5478143; doi:10.1371/journal.pgen.1006837)
Supplement: S7 Table — Data used to make Fig 5A. The numbers used for the histogram in Fig 5A are highlighted in yellow. (XLSX) [file pgen.1006837.s015.xlsx]

## Sheet: Sheet1
Table S7
2/2/2015 assays										COMBINED DATA
	sample #	G418R colonies	average G418R colonies	std dev	relative G418R colonies (relative to no inhibitor)	average relative G418R colonies	average relative G418R colonies std dev			sample #	relative G418R colonies (retrotransposition)	drug toxicity factor (relative G418R colonies in pcDNA3 samples)	relative Retrotransposition normalized for toxicity	average normalized relative retrotransposition	std dev
untransfected (mock)	1	0	0	0	0	0	0		untransfected (mock)	1	0		0	0	0
	2	0			0					2	0		0
	3	0			0					3	0		0
pJM101/L1.3 + no inhibitor	1	680	675	51.6817	1.00741	1	0.0765655			4	0		0
	2	724			1.07259					5	0		0
	3	621			0.92					6	0		0
pJM101/L1.3 + 500μM Amantadine	1	647	645.333	63.5164	0.958519	0.956049	0.0940984		pJM101/L1.3 + no inhibitor	1	1.00741	1	1.00741	1	0.0955067
	2	708			1.04889					2	1.07259		1.07259
	3	581			0.860741					3	0.92		0.92
pJM101/L1.3 + 10μM Chloroquine	1	940	960.667	18.1475	1.39259	1.42321	0.0268852			4	0.905521		0.905521
	2	968			1.43407					5	1.14847		1.14847
	3	974			1.44296					6	0.946012		0.946012
pJM101/L1.3 + 25μM Kifunensine	1	416	441.667	29.5691	0.616296	0.654321	0.0438061		pJM101/L1.3 + Amantadine	1	0.958519	0.859911	1.11467	1.1118	0.109428
	2	474			0.702222					2	1.04889		1.21977
	3	435			0.644444					3	0.860741		1.00097
pJM101/L1.3 + H2O control	1	549	602.333	51.1599	0.813333	0.892346	0.0757924		pJM101/L1.3 + Chloroquine	1	1.39259	0.814456	1.70984	1.74744	0.0330101
	2	651			0.964444					2	1.43407		1.76078
	3	607			0.899259					3	1.44296		1.77169
pcDNA3 + no inhibitor	1	426	447.333	19.7569	0.95231	1	0.0441658		pJM101/L1.3 + 1-DMJM	1	0.706748	0.866175	0.815942	0.978139	0.196251
	2	451			1.0082					2	1.0362		1.19629
	3	465			1.03949					3	0.798773		0.922184
pcDNA3 + 500μM Amantadine	1	386	384.667	8.0829	0.862891	0.859911	0.0180691		pJM101/L1.3 + Kifunensine	1	0.616296	0.749627	0.822137	0.872862	0.0584372
	2	376			0.840537					2	0.702222		0.936762
	3	392			0.876304					3	0.644444		0.859686
pcDNA3 + 10μM Chloroquine	1	361	364.333	13.3167	0.807004	0.814456	0.029769
	2	353			0.789121
	3	379			0.847243
pcDNA3 + 25μM Kifunensine	1	307	335.333	25.658	0.686289	0.749627	0.0573577
	2	357			0.798063
	3	342			0.764531					no inhibitor	1	0.0955067
pcDNA3 + H2O control	1	444	443.333	28.006	0.992548	0.991058	0.0626064			amantadine	1.1118	0.109428
	2	471			1.05291					chloroquine	1.74744	0.0330101
	3	415			0.92772					DMJM	0.978139	0.196251
										Kifunensine	0.872862	0.0584372
2/24/2015 assays
	sample #	G418R colonies	average G418R colonies	std dev	relative G418R colonies (relative to no inhibitor)	average relative G418R colonies	average relative G418R colonies std dev
untransfected (mock)	4	0	0	0	0	0	0
	5	0			0
	6	0			0
pJM101/L1.3 + no inhibitor	4	492	543.333	70.7201	0.905521	1	0.13016
	5	624			1.14847
	6	514			0.946012
pJM101/L1.3 + 1mM 1-DMJM	1	384	460.333	92.3598	0.706748	0.847239	0.169987
	2	563			1.0362
	3	434			0.798773
pcDNA3 + no inhibitor	4	305	316.333	10.0167	0.964173	1	0.0316649
	5	324			1.02424
	6	320			1.01159
pcDNA3 + 1mM 1-DMJM	1	272	274	7.2111	0.859852	0.866175	0.0227959
	2	268			0.847208
	3	282			0.891465
