# Supplementary material for: A conserved role for the ESCRT membrane budding complex in LINE retrotransposition
Source: PLoS Genet. 2017 Jun 6;13(6):e1006837. doi: 10.1371/journal.pgen.1006837 (PMC5478143; doi:10.1371/journal.pgen.1006837)
Supplement: S8 Table — Data used to make S5 Fig. The numbers used for the histogram in S5A Fig are highlighted in yellow. (XLSX) [file pgen.1006837.s016.xlsx]

## Sheet: Tabelle1
TABLE S8
	sample #	G418R colonies (retrotransposition)	average G418R colonies (retrotransposition)	std dev	retrotransposition relative to no inhibitor	average retrotransposition relative to no inhibitor	relative std dev			sample #	retrotransposition relative to no inhibitor	drug toxicity factor	relative Retrotransposition normalized for toxicity	average normalized relative retrotransposition	std dev
pJM101/L1.3 + no inhibitor	1	859	867.667	8.5049	0.990012	1	0.00980204		pJM101/L1.3 + no inhibitor	1	0.990012	1	0.990012	1	0.00980204
	2	868			1.00038					2	1.00038		1.00038
	3	876			1.0096					3	1.0096		1.0096
pJM101/L1.3 + DMSO	1	921	900.667	24.1316	1.06147	1.03803	0.027812		pJM101/L1.3 + DMSO	1	1.06147	0.971831	1.09223	1.06812	0.0286182
	2	907			1.04533					2	1.04533		1.07563
	3	874			1.0073					3	1.0073		1.0365
pJM101/L1.3 + Golgicide	1	887	904	34.7707	1.02228	1.04187	0.0400738		pJM101/L1.3 + Golgicide	1	1.02228	0.849765	1.20302	1.22607	0.0471586
	2	881			1.01537					2	1.01537		1.19488
	3	944			1.08798					3	1.08798		1.28032
pJM101/L1.3 + DMF	1	972	962.667	10.0664	1.12025	1.10949	0.0116017		pJM101/L1.3 + DMF	1	1.12025	1.11737	1.00257	0.992946	0.0103831
	2	952			1.0972					2	1.0972		0.981944
	3	964			1.11103					3	1.11103		0.994321
pJM101/L1.3 + EXO1	1	992	1014.33	55.9494	1.1433	1.16904	0.0644826		pJM101/L1.3 + EXO1	1	1.1433	1.52113	0.751611	0.768533	0.0423913
	2	973			1.1214					2	1.1214		0.737216
	3	1078			1.24241					3	1.24241		0.816771
	sample #	G418R colonies	average G418R colonies	std dev	G418R colonies relative to no inhibitor	average relative G418R colonies (drug toxicity factor)	relative std dev
pcDNA3 + no inhibitor	1	94	71	19.9249	1.32394	1	0.280632
	2	60			0.84507						average normalized relative retrotransposition	std dev
	3	59			0.830986					pJM101/L1.3 + no inhibitor	1	0.00980204
pcDNA3 + DMSO	1	64	69	13.2288	0.901408	0.971831	0.186321			pJM101/L1.3 + DMSO	1.06812	0.0286182
	2	59			0.830986					pJM101/L1.3 + Golgicide	1.22607	0.0471586
	3	84			1.1831					pJM101/L1.3 + DMF	0.992946	0.0103831
pcDNA3 + Golgicide	1	53	60.3333	7.02377	0.746479	0.849765	0.0989263			pjM101/L1.3 + EXO1	0.768533	0.0423913
	2	61			0.859155
	3	67			0.943662
pcDNA3 + DMF	1	89	79.3333	9.07377	1.25352	1.11737	0.1278
	2	71			1
	3	78			1.09859
pcDNA3 + EXO1	1	94	108	12.7671	1.32394	1.52113	0.179819
	2	111			1.56338
	3	119			1.67606
