# Supplementary material for: A conserved role for the ESCRT membrane budding complex in LINE retrotransposition
Source: PLoS Genet. 2017 Jun 6;13(6):e1006837. doi: 10.1371/journal.pgen.1006837 (PMC5478143; doi:10.1371/journal.pgen.1006837)
Supplement: S9 Table — (XLSX) [file pgen.1006837.s017.xlsx]

## Sheet: Sheet1
Oligonucleotides used in Horn et al (2017)
Oligo name	Sequence	Use
JH28	TAGGTACCTGGCCGGCCTGGATCCGGCCGTCGCGAGGGCCCACTAGTGAGCTCAT	polylinker cloned into pRS425
JH29	ATGAGCTCACTAGTGGGCCCTCGCGACGGCCGGATCCAGGCCGGCCAGGTACCTA	polylinker cloned into pRS425
JH251	aagcttacGTATGTTAATATGGACTAAAGGAGGCT	clone artifical intron
JH255	gaattcagCTGTTATAAATAATACCATTTGTTAGTAAAAAT	clone artifical intron
JH308	TTctcgagTACTTGTGAGAGAAAGTAGGTTTATACATAATTTTACA	clone MET15 gene
JH311	TTctcgaGTTAGTAGAGGATgCCGGGAGCTCTGTTGGCAAATGACTAATTAAGTTAGTCA	clone MET15 gene
JH-IM30	T TCA ATA AAc ccg ggT ATG AGC ACG GGA GAT	clone yeast VPS4 gene
JH-IM31	ATG GCC GAA ctc gag CTA GTT ACC TTC TTG	clone yeast VPS4 gene
JH-IM32	T TCA ATA AAc ccg ggT ATG GGC CAA AAA AGT	clone yeast VPS20 gene
JH-IM33	ATG GCC GAA ctc gag TCA GGA TAG TAA TGC	clone yeast VPS20 gene
JH-IM34	T TCA ATA AAc ccg ggT ATG TCT GCA AAC GGC	clone yeast VPS23 gene
JH-IM35	ATG GCC GAA ctc gag TCA CGA TAA CGG TGA	clone yeast VPS23 gene
JH-IM36	T TCA ATA AAc ccg ggT ATGTGGTCATCACTT	clone yeast SNF7 gene
JH-IM37	ATG GCC GAA ctc gag TCAAAGCCCCATTTC	clone yeast SNF7 gene
JH-IM38	T TCA ATA AAc ccg ggT ATGAAACAGTTTGGA	clone yeast SNF8 gene
JH-IM39	ATG GCC GAA ctc gag TCACAGTTGCCTCGT	clone yeast SNF8 gene
JH-IM93	TTCAATACCgaattcggatccATGAAACCTTACTTATTTGACCT	clone yeast BRO1 gene
JH-IM94	ATGGCCGAActcgagCTAACTGCTGTATTTGGAGTA	clone yeast BRO1 gene
JH1162	TGCTAGCGGCCGCGGGGGAGGA	flanks 5' of pJM101L1.3 NotI site (to make Y282A mutant)
JH1163	GATTTGCGTATATTGAACCAGCCTTGCA	flanks 3' of pJM101L1.3 BclI site (to make Y282A mutant)
JH1164	AAGAATTTTCAACCCAGAATTTCAgcTCCAGCCAAACTAAGCTTCATAA	top strand Y282A primer (for site directed mutagenesis)
JH1165	TTATGAAGCTTAGTTTGGCTGGAgcTGAAATTCTGGGTTGAAAATTCTT	bottom strand Y282A primer (for site directed mutagenesis)
JH-IM54	ACTATGCAGGATATCCCTATGACGTCCCGGACTATGCAGGATCCTATCCATATGACGTT	synthesize tandem C-terminal HA tag
JH-IM55	TCAGGCGGCCGGAGCGTAATCTGGAACGTCATATGGATAGGATCCTGCATA	synthesize tandem C-terminal HA tag
JH-IM56	GCTGCAGTTTACCCATACGATGTTCCTGACTATGCAGGATATCCCTAT	synthesize tandem C-terminal HA tag
JH-IM57	AACTAACTAtctagaTCAGGCGGCCGGAGCGTAATCT	synthesize tandem C-terminal HA tag
JH-IM50	TTACGCTATgaattcATGGCGACATTCATCTCGGTGCAGCT	clone human ALIX
JH-IM61	TCGTATGGGTAAACTGCAGCCTGCTGTGGATAGTAAGACTGCTGT	clone human ALIX with 3' HA tag
JH-IM44	ATTCGCTATcaattgATGGGTAACCTGTTCGGCCGCA	clone human CHMP6
JH-IM58	TCGTATGGGTAAACTGCAGCCGAAGCTGCCACCAGCT	clone human CHMP6 with 3' HA tag
JH-IM53	ATTCGCTATcaattgATGGGGCTGTTTGGAAAGACCCA	clone human CHMP3
JH-IM59	TCGTATGGGTAAACTGCAGCGCTGCGGAGTGTGGC	clone human CHMP3 with 3' HA tag
JH-IM88	AGCCTCCAAAAAGTGAACCTTTATCGAATGCGTCTTTCCAGGTAAATGTCAAGCAGATCTGAT	s19465 resistant ALIX cDNA
JH-IM87	AGATCTGCTTGACATTTACCTGGAAAGACGCATTCGATAAAGGTTCACTTTTTGGAGGCT	s19465 resistant ALIX cDNA
JM-IM62	TTGATGATAcggccgTTACTGCTGTGGATAGTAAGACTGCTGT	clone human ALIX
JH-IM77	ATTCGCTATgaattcGCCACCATGGGTAACCTGTTCGGCCGCA	clone human CHMP6
JH-IM81	AGGGAACCTCTGGCAGCTCTATCTGCTCTTGGGTGATTGCGCTCAGCTCCTCCA	s35990 resistant CHMP6 cDNA
JH-IM74	TGGAGGAGCTGAGCGCAATCACCCAAGAGCAGATAGAGCTGCCAGAGGTTCCCT	s35990 resistant CHMP6 cDNA
JH-IM67	AACTAACTAtctagaTTACGAAGCTGCCACCAGCTCC	clone human CHMP6
JH-IM78	ATTCGCTATcaattgGCCACCATGGGGCTGTTTGGAAAGACCCA	clone human CHMP3
JH-IM82	TGATCCCAGCCTTCATCATTTCATTAGATAATTCCCTCATGGTGGCCTGAAT	s28474 resistant CHMP3 cDNA
JH-IM75	ATTCAGGCCACCATGAGGGAATTATCTAATGAAATGATGAAGGCTGGGATCA	s28474 resistant CHMP3 cDNA
JH-IM68	AACTAACTAtctagaCTAGCTGCGGAGTGTGGCCAGC	clone human CHMP3
JH256	taggatccATGACTACGAACGGTACTAATGGTTTT	clone Zorro3 ORF1
JH257	ACGCTAgtcgacCTACTGGAGGTTCGGTGGA	clone Zorro3 ORF1
JH1004	TggatccAAGCGCCCCAACCTGCG	clone 3' (RRM and CTD) of synthetic human L1 ORF1
JH1005	AgaattcTTACATCTTGGCGTGGTTCTGCA	clone 3' (RRM and CTD) of synthetic human L1 ORF1
